# Supplementary material for: Combined use of specific length amplified fragment sequencing (SLAF-seq) and bulked segregant analysis (BSA) for rapid identification of genes influencing fiber content of hemp (Cannabis sativa L.)
Source: BMC Plant Biol. 2022 May 21;22:250. doi: 10.1186/s12870-022-03594-w (PMC9123736; doi:10.1186/s12870-022-03594-w)
Supplement: Supplementary file 1 — Additional file 1: Supplemental Table 1. Detailed information about the fresh fiber content of F1 bulk and mixed pool [file 12870_2022_3594_MOESM1_ESM.xls]

## Sheet: Sheet1
Supplemental Table 1 Detailed information about the fresh fiber content of F1 bulk and mixed pool
Fresh fiber content of F1 bulk
Serial number	Fresh stem weight(g)	Fresh bast fiber weight(g)	Fresh bast fiber content
1	372.91	105.8	0.283715
2	238.8	67.03	0.280695
3	415.7	120.1	0.28891
4	247.5	75.1	0.303434
5	278.28	74.78	0.268722
6	137.54	45.57	0.331322
7	79.94	35.79	0.447711
8	9.02	2.97	0.329268
9	8.04	2.59	0.322139
10	86.4	28.7	0.332176
11	35.73	13.97	0.390988
12	66.9	21.9	0.327354
13	24.58	6.76	0.27502
14	195.8	64.3	0.328396
15	94.59	31.46	0.332593
16	251.8	66.68	0.264813
17	363.88	102.67	0.282153
18	369.7	92.1	0.249121
19	544.32	146.71	0.269529
20	169.93	56.1	0.330136
21	21.24	6.9	0.324859
22	729.36	198.32	0.27191
23	239.32	69.8	0.29166
24	212.8	56.7	0.266447
25	340.3	79.6	0.233911
26	228.09	84.81	0.371827
27	357.6	94.3	0.263702
28	79.63	32.15	0.403742
29	142.54	35.92	0.251999
30	170.79	50.91	0.298085
31	29.61	10.33	0.348869
32	19.57	6.75	0.344916
33	52.24	17.56	0.336141
34	46.89	15.07	0.32139
35	110.24	38.18	0.346335
36	273.2	69.52	0.254466
37	18.9	6.85	0.362434
38	10.27	3.65	0.355404
39	36.84	10.33	0.280402
40	40.08	13.26	0.330838
41	18.3	6.72	0.367213
42	53.9	14.54	0.269759
43	7.2	2.2	0.305556
44	185.89	57.17	0.307547
45	224	59.5	0.265625
46	19.02	6.38	0.335436
47	107.64	35.2	0.327016
48	86.23	24.98	0.28969
49	50.1	13.4	0.267465
50	25.48	6.35	0.249215
51	84.44	23.92	0.283278
52	22.32	7.92	0.354839
53	100.03	35.81	0.357993
54	19.02	6.41	0.337014
55	22.13	7.98	0.360596
56	65.12	18.99	0.291615
57	159.8	42.8	0.267835
58	175.8	51.8	0.294653
59	321.8	84.8	0.263518
60	34.3	13.37	0.389796
61	164.32	45.04	0.274099
62	37.62	14.05	0.373472
63	130.11	43.23	0.332257
64	118.4	32.1	0.271115
65	92.63	28.03	0.302602
66	46.06	19.46	0.422492
67	79.8	25.4	0.318296
68	63.1	20.4	0.323296
69	53.26	15.3	0.28727
70	11.21	3.51	0.313113
71	170.5	44.6	0.261584
72	426.5	108.83	0.25517
73	126.6	39.07	0.30861
74	305.43	70.35	0.230331
75	17.19	5.67	0.329843
76	69.9	16.8	0.240343
77	43.6	15.6	0.357798
78	18	4.88	0.271111
79	8.89	2.8	0.314961
80	20.22	6.4	0.316518
81	16.1	6.2	0.385093
82	46.85	13.6	0.290288
83	26.4	2.83	0.107197
84	11.71	4.36	0.372331
85	27.4	11.8	0.430657
86	16.8	5.2	0.309524
87	147.7	39.03	0.264252
88	50.83	15.83	0.31143
89	77.54	22.71	0.292881
90	79.8	28.92	0.362406
91	301.73	100.92	0.334471
92	106.61	35.92	0.336929
93	8.5	2.9	0.341176
94	82.06	27.49	0.334999
95	52.46	16.96	0.323294
96	15.4	5.3	0.344156
97	20.9	6.4	0.30622
98	43.81	13.67	0.312029
99	12.9	4.6	0.356589
100	44.9	14.1	0.314031
101	78.74	22.82	0.289815
102	322.9	73.69	0.228213
103	297.59	77.6	0.260761
104	56.41	18.97	0.336288
105	7.52	2.76	0.367021
106	13.98	4.72	0.337625
107	49.8	13.8	0.277108
108	19.2	5.3	0.276042
109	37.1	12.9	0.347709
110	123.2	35.51	0.288231
111	36.51	12.6	0.345111
112	21.22	7.85	0.369934
113	70.16	24.29	0.346209
114	201.01	68.24	0.339486
115	250.19	78.84	0.315121
116	29.03	9.12	0.314158
117	15.2	4.4	0.289474
118	139.81	45.02	0.322008
119	26.6	7.97	0.299624
120	13.7	4.6	0.335766
121	69.65	21.76	0.312419
122	47.49	15.91	0.335018
123	7.9	2.86	0.362025
124	32.6	10.83	0.332209
125	21.4	6.4	0.299065
126	4.3	1.29	0.3
127	17.28	5.23	0.302662
128	45.78	15.84	0.346003
129	115.6	32.4	0.280277
130	119.64	41.4	0.346038
131	62.4	17.3	0.277244
132	226.1	76.4	0.337904
133	162.68	36.38	0.223629
134	52.72	17.5	0.331942
135	15.07	4.6	0.305242
136	115.86	30.32	0.261695
137	26.74	8.23	0.307779
138	8.32	3.2	0.384615
139	184.8	48.1	0.260281
140	264.7	71.66	0.270722
141	183.5	50.31	0.274169
142	8.8	2.65	0.301136
143	271.1	71.99	0.265548
144	420.1	106.19	0.252773
145	399.16	103.87	0.260221
146	13.3	4.8	0.360902
147	266.8	71.56	0.268216
148	325.84	83.57	0.256476
149	180.44	49.36	0.273554
150	71.21	20.12	0.282545
151	16.13	4.6	0.285183
152	15.66	5.05	0.322478
153	89.7	26.8	0.298774
154	38.4	11.28	0.29375
155	178.8	49.7	0.277964
156	14.62	4.91	0.335841
157	66.8	22.9	0.342814
158	322.73	93.64	0.29015
159	215.73	59.48	0.275715
160	300.14	82.41	0.274572
161	111.02	37.86	0.34102
162	13.1	4.13	0.315267
163	86.84	22.33	0.25714
164	15.6	5.1	0.326923
165	37.3	12.18	0.326542
166	62.1	18.5	0.297907
167	54.38	17.2	0.316293
168	23.7	6.55	0.276371
169	38.7	13.9	0.359173
170	30.36	8.56	0.28195
171	22.87	7.93	0.346742
172	10.9	3.6	0.330275
173	102.2	32.1	0.31409
174	20.41	6.5	0.318471
175	49.46	17.17	0.347149
176	321.36	77.57	0.24138
177	93.3	33.42	0.358199
178	244	75.19	0.308156
179	111.45	35.3	0.316734
180	151.43	43.87	0.289705
181	28.41	7.92	0.278775
182	10.6	2.9	0.273585
183	61.8	19.6	0.317152
184	7.6	2.3	0.302632
185	33.32	11.94	0.358343
186	59.9	16.92	0.282471
187	53.1	19.3	0.363465
188	31.9	10.5	0.329154
189	31.82	9.1	0.285984
190	80.9	23.01	0.284425
191	25.4	7.8	0.307087
192	16.62	5.78	0.347774
193	13.1	3.98	0.303817
194	69.5	20.1	0.289209
195	20.2	7.06	0.349505
196	68.15	19.2	0.281731
197	92.96	29.48	0.317126
198	226.89	66.74	0.294151
199	122.56	36.24	0.295692
200	93.13	27.32	0.293353
201	65.8	22.7	0.344985
202	139.29	22.96	0.164836
203	53.67	16.85	0.313956
204	16.3	4.94	0.303067
205	44.72	15.1	0.337657
206	22.79	8.72	0.382624
207	87.88	28.88	0.32863
208	96.77	33	0.341015
209	64.11	16.69	0.260334
210	25.68	7.82	0.304517
211	18.1	6.23	0.344199
212	26.1	7.96	0.304981
213	85.4	25.83	0.302459
214	25.67	8.52	0.331905
215	194.49	58.52	0.30089
216	489.3	116.53	0.238157
217	27.9	9.99	0.358065
218	32.96	10.75	0.326153
219	48.5	13.7	0.282474
220	94.58	26.08	0.275745
221	50.91	14.82	0.291102
222	26.72	8.44	0.315868
223	76.4	20.38	0.266754
224	24.42	7.4	0.30303
225	59.15	20.71	0.350127
226	77.88	35.48	0.455573
227	8.43	2.62	0.310795
228	151.98	45.36	0.29846
229	168.43	47.92	0.28451
230	56.3	17.56	0.311901
231	129.9	39.27	0.302309
232	71.1	21.13	0.297187
233	37.75	13.4	0.354967
234	106.5	32.16	0.301972
235	58.4	19.52	0.334247
236	103.28	35.61	0.344791
237	19.16	6.2	0.323591
238	30.02	10.62	0.353764
239	63.25	21.34	0.337391
240	83.71	23.92	0.285748
241	58.13	19.75	0.339756
242	44.9	15.87	0.353452
243	226.5	91.42	0.40362
244	27.74	9.8	0.35328
245	45.6	12.3	0.269737
246	123.84	34.52	0.278747
247	92.81	26.84	0.289193
248	76.02	23.88	0.314128
249	48.32	16.21	0.335472
250	51.54	18.04	0.350019
251	155.29	53.28	0.3431
252	177.99	49.38	0.277431
253	31.99	11.14	0.348234
254	281.92	84.67	0.300333
255	816.8	184.05	0.225331
256	107.58	25.98	0.241495
257	23.78	8.4	0.353238
258	63.1	16.84	0.266878
259	24.4	8.87	0.363525
260	28.46	9.91	0.348208
261	211.92	65.85	0.31073
262	176.11	49.28	0.279825
263	83.64	24.12	0.288379
264	31.22	10.12	0.324151
265	96.33	28.89	0.299907
266	89.74	25.43	0.283374
267	79.88	24.12	0.301953
268	100.13	28.99	0.289524
269	98.76	30.12	0.304982
270	87.98	28.96	0.329166
271	58.77	20.12	0.342352
272	80.66	25.16	0.311927
273	90.22	30.77	0.341055
274	100.78	27.88	0.276642
275	129.12	40.66	0.314901
276	111.23	38.47	0.34586
277	127.66	40.96	0.320852
278	189.36	54.33	0.286914
279	179.63	50.88	0.283249
280	145.63	45.36	0.311474
281	198.77	60.33	0.303517
282	201.33	62.88	0.312323
283	215.69	64.89	0.300848
284	197.68	55.77	0.282123
285	175.89	50.33	0.286145
286	222.33	69.78	0.313858
287	212.69	68.55	0.3223
288	222.98	69.47	0.311553
289	176.54	59.99	0.33981
290	42.96	14.98	0.348696
291	98.74	27.88	0.282358
292	68.25	19.89	0.291429
293	71.22	20.15	0.282926
294	89.56	28.77	0.321237
295	298.66	100.23	0.335599
296	275.64	96.12	0.348716
297	245.16	85.55	0.348956
298	221.33	77.42	0.349794
299	200.13	69.15	0.345525
300	45.78	15.44	0.337265
301	38.94	13.48	0.346174
302	39.46	11.23	0.284592
303	70.12	19.87	0.283371
304	250.37	85.63	0.342014
305	241.36	79.87	0.330916
Fresh fiber content of mixed pool
High fiber content mixed pool		Low fiber content mixed pool
High fiber content sample number	Fresh bast fiber content	Low fiber content sample number	Fresh bast fiber content
77	0.357798	83	0.107197
53	0.357993	202	0.164836
217	0.358065	133	0.223629
177	0.358199	255	0.225331
185	0.358343	102	0.228213
169	0.359173	74	0.230331
55	0.360596	25	0.233911
146	0.360902	216	0.238157
123	0.362025	76	0.240343
90	0.362406	176	0.24138
37	0.362434	256	0.241495
187	0.363465	18	0.249121
259	0.363525	50	0.249215
105	0.367021	29	0.251999
41	0.367213	144	0.252773
112	0.369934	36	0.254466
26	0.371827	72	0.25517
84	0.372331	148	0.256476
62	0.373472	163	0.25714
206	0.382624	145	0.260221
138	0.384615	139	0.260281
81	0.385093	209	0.260334
60	0.389796	103	0.260761
11	0.390988	71	0.261584
243	0.40362	136	0.261695
28	0.403742	59	0.263518
66	0.422492	27	0.263702
85	0.430657	87	0.264252
7	0.447711	16	0.264813
226	0.455573	143	0.265548
