# Supplementary material for: Combined use of specific length amplified fragment sequencing (SLAF-seq) and bulked segregant analysis (BSA) for rapid identification of genes influencing fiber content of hemp (Cannabis sativa L.)
Source: BMC Plant Biol. 2022 May 21;22:250. doi: 10.1186/s12870-022-03594-w (PMC9123736; doi:10.1186/s12870-022-03594-w)
Supplement: Supplementary file 3 — Additional file 3: Supplemental Table 3. The statistical result of SLAF tags and polymorphic SLAF tags [file 12870_2022_3594_MOESM3_ESM.xls]

## Sheet: Sheet1
	Supplemental Table 3 The statistical result of SLAF tags and polymorphic SLAF tags
Chromosome ID	SLAF number	Polymorphic SLAF
NC_029855.1	996	63
NC_044370.1	47272	7936
NC_044371.1	33743	9581
NC_044372.1	38377	11470
NC_044373.1	40544	11931
NC_044374.1	35339	10435
NC_044375.1	39178	11962
NC_044376.1	28209	8338
NC_044377.1	37388	11561
NC_044378.1	30682	9278
NC_044379.1	29637	9063
NW_022060320.1	5	0
NW_022060321.1	6	2
NW_022060322.1	1	0
NW_022060323.1	4	0
NW_022060324.1	10	1
NW_022060325.1	11	0
NW_022060326.1	4	1
NW_022060327.1	2	0
NW_022060329.1	155	26
NW_022060330.1	11	0
NW_022060331.1	7	0
NW_022060332.1	7	1
NW_022060333.1	5	1
NW_022060335.1	13	1
NW_022060337.1	8	0
NW_022060338.1	1	0
NW_022060340.1	121	24
NW_022060341.1	5	0
NW_022060342.1	2	0
NW_022060343.1	11	2
NW_022060344.1	6	1
NW_022060346.1	2	0
NW_022060347.1	1	0
NW_022060348.1	155	21
NW_022060349.1	12	1
NW_022060350.1	6	1
NW_022060352.1	3	2
NW_022060353.1	11	6
NW_022060354.1	2	0
NW_022060355.1	9	0
NW_022060358.1	2	2
NW_022060359.1	116	28
NW_022060360.1	2	1
NW_022060361.1	2	0
NW_022060362.1	3	0
NW_022060363.1	4	1
NW_022060364.1	1	0
NW_022060365.1	2	0
NW_022060366.1	8	0
NW_022060368.1	135	24
NW_022060371.1	1	0
NW_022060373.1	7	0
NW_022060374.1	15	4
NW_022060375.1	3	1
NW_022060376.1	7	0
NW_022060377.1	3	1
NW_022060378.1	125	19
NW_022060380.1	1	0
NW_022060381.1	4	0
NW_022060382.1	2	0
NW_022060383.1	3	1
NW_022060385.1	1	0
NW_022060386.1	2	0
NW_022060387.1	1	0
NW_022060388.1	79	10
NW_022060391.1	7	1
NW_022060392.1	1	0
NW_022060393.1	2	0
NW_022060394.1	1	0
NW_022060396.1	16	3
NW_022060397.1	20	2
NW_022060398.1	5	0
NW_022060399.1	1	0
NW_022060402.1	12	0
NW_022060404.1	2	0
NW_022060405.1	4	0
NW_022060406.1	6	1
NW_022060407.1	39	4
NW_022060408.1	3	0
NW_022060409.1	6	3
NW_022060411.1	3	0
NW_022060413.1	1	0
NW_022060414.1	7	1
NW_022060416.1	66	16
NW_022060417.1	1397	384
NW_022060420.1	2	0
NW_022060422.1	2	0
NW_022060423.1	2	1
NW_022060424.1	3	0
NW_022060426.1	2	0
NW_022060428.1	58	5
NW_022060429.1	1	0
NW_022060430.1	4	0
NW_022060434.1	2	0
NW_022060436.1	2	0
NW_022060437.1	86	12
NW_022060444.1	5	1
NW_022060445.1	5	4
NW_022060446.1	47	3
NW_022060447.1	42	6
NW_022060448.1	19	0
NW_022060449.1	51	6
NW_022060450.1	48	4
NW_022060451.1	35	2
NW_022060452.1	27	2
NW_022060453.1	42	7
NW_022060454.1	705	255
NW_022060455.1	78	10
NW_022060456.1	34	3
NW_022060457.1	38	6
NW_022060458.1	15	2
NW_022060459.1	38	3
NW_022060460.1	29	1
NW_022060461.1	19	0
NW_022060462.1	28	1
NW_022060463.1	34	6
NW_022060464.1	13	0
NW_022060465.1	543	78
NW_022060466.1	11	3
NW_022060467.1	32	2
NW_022060468.1	12	2
NW_022060469.1	46	9
NW_022060470.1	18	5
NW_022060471.1	20	1
NW_022060472.1	5	0
NW_022060473.1	43	3
NW_022060474.1	10	0
NW_022060475.1	15	2
NW_022060476.1	236	36
NW_022060477.1	22	1
NW_022060478.1	25	2
NW_022060479.1	51	6
NW_022060480.1	52	10
NW_022060481.1	38	11
NW_022060482.1	16	1
NW_022060484.1	10	0
NW_022060485.1	54	5
NW_022060486.1	28	4
NW_022060487.1	154	25
NW_022060489.1	24	1
NW_022060490.1	19	2
NW_022060491.1	8	1
NW_022060492.1	26	3
NW_022060493.1	22	4
NW_022060494.1	17	3
NW_022060495.1	14	1
NW_022060496.1	26	3
NW_022060497.1	14	2
NW_022060498.1	353	59
NW_022060499.1	16	3
NW_022060502.1	16	1
NW_022060504.1	23	3
NW_022060505.1	22	5
NW_022060506.1	9	0
NW_022060507.1	230	41
NW_022060508.1	22	2
NW_022060509.1	24	3
NW_022060510.1	3	1
NW_022060511.1	4	0
NW_022060512.1	18	2
NW_022060513.1	20	5
NW_022060514.1	14	1
NW_022060515.1	7	3
NW_022060516.1	9	1
NW_022060517.1	5	1
NW_022060518.1	187	30
NW_022060519.1	22	2
NW_022060520.1	1	1
NW_022060521.1	17	2
NW_022060522.1	24	4
NW_022060523.1	2	0
NW_022060524.1	11	0
NW_022060526.1	3	0
NW_022060527.1	12	1
NW_022060528.1	114	11
Total	368404	102964
