# Supplementary material for: Combined use of specific length amplified fragment sequencing (SLAF-seq) and bulked segregant analysis (BSA) for rapid identification of genes influencing fiber content of hemp (Cannabis sativa L.)
Source: BMC Plant Biol. 2022 May 21;22:250. doi: 10.1186/s12870-022-03594-w (PMC9123736; doi:10.1186/s12870-022-03594-w)
Supplement: Supplementary file 4 — Additional file 4: Supplemental Table 4. The statistical analysis of annotated genes in the associated regions [file 12870_2022_3594_MOESM4_ESM.xls]

## Sheet: Supplemental table 5
Supplemental Table 4 The statistical analysis of annotated genes in the associated regions
#Gene_ID	COG_class	COG_class_annotation	GO_annotation	KEGG_annotation	KOG_class	KOG_class_annotation	Pfam_annotation	Swissprot_annotation	TrEMBL_annotation	nr_annotation
rna-XM_030632293.1	--	--	--	--	--	--	--	Probable membrane-associated kinase regulator 4 GN=MAKR4 OS=Arabidopsis thaliana (Mouse-ear cress) PE=3 SV=1	Uncharacterized protein {ECO:0000313|EMBL:EXB88512.1} OS=Morus notabilis PE=4 SV=1	hypothetical protein L484_017267 [Morus notabilis]
rna-XM_030631100.1	--	--	--	--	--	--	MULE transposase domain	--	Uncharacterized protein {ECO:0000313|EMBL:ERM97431.1} (Fragment) OS=Amborella trichopoda PE=4 SV=1	hypothetical protein AMTR_s04836p00002630, partial [Amborella trichopoda]
rna-XM_030631130.1	--	--	--	--	[R]	General function prediction only	Reverse transcriptase (RNA-dependent DNA polymerase)	Uncharacterized mitochondrial protein AtMg00810 GN=AtMg00810 OS=Arabidopsis thaliana (Mouse-ear cress) PE=4 SV=1	Putative uncharacterized protein {ECO:0000313|EMBL:CAN75996.1} OS=Vitis vinifera (Grape) PE=4 SV=1	hypothetical protein VITISV_022989 [Vitis vinifera]
rna-XM_030632358.1	[RTKL]	--	Molecular Function: calmodulin-dependent protein kinase activity (GO:0004683);; Molecular Function: ATP binding (GO:0005524);; Biological Process: protein phosphorylation (GO:0006468);; Biological Process: signal transduction (GO:0007165);;	K07198|3.5e-162|pper:PRUPE_ppa005839mg|K07198 5'-AMP-activated protein kinase, catalytic alpha subunit [EC:2.7.11.11] | (RefSeq) hypothetical protein	[T]	Signal transduction mechanisms	Protein kinase domain	CBL-interacting protein kinase 2 OS=Oryza sativa subsp. japonica (Rice) PE=2 SV=1	CBL-interacting protein kinase 2 {ECO:0000313|EMBL:EXB25886.1} OS=Morus notabilis PE=4 SV=1	CBL-interacting protein kinase 2 [Morus notabilis]
rna-XM_030631055.1	--	--	Molecular Function: binding (GO:0005488);;	--	[R]	General function prediction only	zinc-binding in reverse transcriptase	--	Putative uncharacterized protein {ECO:0000313|EMBL:EEF43404.1} OS=Ricinus communis (Castor bean) PE=4 SV=1	PREDICTED: uncharacterized protein LOC102625297 [Citrus sinensis]
rna-XM_030635708.1	--	--	--	--	[R]	General function prediction only	Bromodomain	Histone acetyltransferase GCN5 GN=T14E10.180 OS=Arabidopsis thaliana (Mouse-ear cress) PE=1 SV=1	Uncharacterized protein {ECO:0000313|EMBL:EOY20232.1} OS=Theobroma cacao (Cacao) PE=4 SV=1	PREDICTED: bromodomain-containing protein 3-like [Prunus mume]
rna-XM_030636361.1	--	--	Biological Process: transcription, DNA-templated (GO:0006351);; Biological Process: system development (GO:0048731);; Biological Process: response to stimulus (GO:0050896);;	K09284|2.6e-91|nnu:104594736|K09284 AP2-like factor, euAP2 lineage | (RefSeq) AP2-like ethylene-responsive transcription factor TOE3	--	--	AP2 domain	Floral homeotic protein APETALA 2 GN=AP2 OS=Arabidopsis thaliana (Mouse-ear cress) PE=1 SV=1	Floral homeotic protein APETALA 2 {ECO:0000313|EMBL:EXB30380.1} OS=Morus notabilis PE=4 SV=1	Floral homeotic protein APETALA 2 [Morus notabilis]
rna-XM_030632899.1	--	--	--	--	--	--	--	--	Uncharacterized protein {ECO:0000313|EMBL:EXC21106.1} OS=Morus notabilis PE=4 SV=1	hypothetical protein L484_017118 [Morus notabilis]
rna-XM_030634465.1	--	--	Molecular Function: syntaxin binding (GO:0019905);;	--	[Z]	Cytoskeleton	Myosin-like coiled-coil protein	--	Uncharacterized protein {ECO:0000313|EMBL:EMJ19168.1} OS=Prunus persica (Peach) PE=4 SV=1	hypothetical protein PRUPE_ppa005338mg [Prunus persica]
rna-XM_030633837.1	--	--	--	--	[R]	General function prediction only	Domain of unknown function (DUF4283)	--	Putative uncharacterized protein {ECO:0000313|EMBL:EEF41620.1} OS=Ricinus communis (Castor bean) PE=4 SV=1	PREDICTED: uncharacterized protein LOC102611758 [Citrus sinensis]
rna-XM_030636557.1	--	--	Cellular Component: mitochondrial respiratory chain complex III (GO:0005750);; Biological Process: systemic acquired resistance (GO:0009627);; Biological Process: photorespiration (GO:0009853);; Biological Process: electron transport chain (GO:0022900);; Biological Process: response to endoplasmic reticulum stress (GO:0034976);;	--	--	--	--	Ubiquinol-cytochrome c reductase complex 6.7 kDa protein OS=Solanum tuberosum (Potato) PE=1 SV=2	Uncharacterized protein {ECO:0000313|EMBL:KDP21635.1} OS=Jatropha curcas (Barbados nut) PE=4 SV=1	PREDICTED: ubiquinol-cytochrome c reductase complex 6.7 kDa protein-like [Fragaria vesca subsp. vesca]
rna-XM_030634481.1	[J]	Translation, ribosomal structure and biogenesis	Biological Process: pseudouridine synthesis (GO:0001522);; Molecular Function: RNA binding (GO:0003723);; Molecular Function: pseudouridine synthase activity (GO:0009982);;	--	[A]	RNA processing and modification	RNA pseudouridylate synthase	RNA pseudouridine synthase 5 GN=At3g52260 OS=Arabidopsis thaliana (Mouse-ear cress) PE=2 SV=2	RNA pseudourine synthase 5 {ECO:0000313|EMBL:EXB80105.1} OS=Morus notabilis PE=3 SV=1	RNA pseudourine synthase 5 [Morus notabilis]
rna-XM_030630845.1	--	--	Biological Process: response to karrikin (GO:0080167);;	--	--	--	Protein of unknown function (DUF620)	--	Uncharacterized protein {ECO:0000313|EMBL:EXC07551.1} OS=Morus notabilis PE=4 SV=1	hypothetical protein L484_005858 [Morus notabilis]
rna-XM_030634450.1	--	--	--	--	--	--	--	WPP domain-associated protein GN=WAP OS=Arabidopsis thaliana (Mouse-ear cress) PE=1 SV=2	Uncharacterized protein {ECO:0000313|EMBL:EXB80080.1} OS=Morus notabilis PE=4 SV=1	hypothetical protein L484_013405 [Morus notabilis]
rna-XM_030632041.1	[RTKL]	--	Molecular Function: protein kinase C activity (GO:0004697);; Molecular Function: ATP binding (GO:0005524);; Cellular Component: nucleus (GO:0005634);; Cellular Component: ribosome (GO:0005840);; Biological Process: protein phosphorylation (GO:0006468);; Biological Process: response to heat (GO:0009408);; Biological Process: response to cold (GO:0009409);; Biological Process: response to salt stre…	K04688|1.1e-141|cic:CICLE_v10031396mg|K04688 ribosomal protein S6 kinase beta [EC:2.7.11.1] | (RefSeq) hypothetical protein	[RT]	--	Protein kinase domain	Serine/threonine-protein kinase AtPK2/AtPK19 GN=F17O14.19 OS=Arabidopsis thaliana (Mouse-ear cress) PE=1 SV=2	Uncharacterized protein {ECO:0000313|EMBL:KDO67573.1} OS=Citrus sinensis (Sweet orange) PE=4 SV=1	hypothetical protein CISIN_1g0116762mg [Citrus sinensis]
rna-XM_030635717.1	[R]	General function prediction only	Biological Process: metabolic process (GO:0008152);; Molecular Function: hydrolase activity (GO:0016787);;	--	[R]	General function prediction only	Haloacid dehalogenase-like hydrolase	--	Uncharacterized protein {ECO:0000313|EMBL:EXB25881.1} OS=Morus notabilis PE=4 SV=1	hypothetical protein L484_012308 [Morus notabilis]
rna-XM_030631080.1	--	--	Cellular Component: membrane (GO:0016020);; Cellular Component: cell part (GO:0044464);;	--	--	--	Domain of unknown function (DUF588)	CASP-like protein 4D2 GN=At2g39518 OS=Arabidopsis thaliana (Mouse-ear cress) PE=2 SV=1	CASP-like protein {ECO:0000256|RuleBase:RU361233} OS=Morus notabilis PE=3 SV=1	hypothetical protein L484_011408 [Morus notabilis]
rna-XM_030632367.1	[J]	Translation, ribosomal structure and biogenesis	Molecular Function: structural constituent of ribosome (GO:0003735);; Molecular Function: copper ion binding (GO:0005507);; Cellular Component: nucleolus (GO:0005730);; Cellular Component: plasma membrane (GO:0005886);; Biological Process: translational elongation (GO:0006414);; Biological Process: response to cold (GO:0009409);; Cellular Component: chloroplast (GO:0009507);; Biological Process: …	K02941|1.6e-152|pxb:103942385|K02941 large subunit ribosomal protein LP0 | (RefSeq) 60S acidic ribosomal protein P0-like	[J]	Translation, ribosomal structure and biogenesis	Insertion domain in 60S ribosomal protein L10P	60S acidic ribosomal protein P0 OS=Glycine max (Soybean) PE=1 SV=1	60S acidic ribosomal protein P0-A {ECO:0000313|EMBL:EEF01336.1} OS=Populus trichocarpa (Western balsam poplar) PE=3 SV=1	PREDICTED: 60S acidic ribosomal protein P0-like [Pyrus x bretschneideri]
rna-XM_030635703.1	--	--	--	--	[R]	General function prediction only	Bromodomain	Histone acetyltransferase GCN5 GN=T14E10.180 OS=Arabidopsis thaliana (Mouse-ear cress) PE=1 SV=1	Uncharacterized protein {ECO:0000313|EMBL:EOY20232.1} OS=Theobroma cacao (Cacao) PE=4 SV=1	PREDICTED: bromodomain-containing protein 3-like [Prunus mume]
rna-XM_030633722.1	[B]	Chromatin structure and dynamics	Cellular Component: nucleus (GO:0005634);; Biological Process: regulation of transcription, DNA-templated (GO:0006355);; Molecular Function: sequence-specific DNA binding (GO:0043565);; Molecular Function: protein heterodimerization activity (GO:0046982);;	K08065|9.5e-80|rcu:8263378|K08065 nuclear transcription Y subunit beta | (RefSeq) nuclear transcription factor Y subunit B-1	[K]	Transcription	Histone-like transcription factor (CBF/NF-Y) and archaeal histone	Nuclear transcription factor Y subunit B-10 GN=NFYB10 OS=Arabidopsis thaliana (Mouse-ear cress) PE=2 SV=1	Ccaat-binding transcription factor subunit A, putative {ECO:0000313|EMBL:EEF38481.1} OS=Ricinus communis (Castor bean) PE=4 SV=1	ccaat-binding transcription factor subunit A, putative [Ricinus communis]
rna-XM_030631231.1	--	--	--	--	--	--	HMG (high mobility group) box	High mobility group B protein 7 GN=K19M13.4 OS=Arabidopsis thaliana (Mouse-ear cress) PE=1 SV=1	Uncharacterized protein {ECO:0000313|EMBL:EXB25880.1} OS=Morus notabilis PE=4 SV=1	hypothetical protein L484_012307 [Morus notabilis]
rna-XM_030634531.1	--	--	Cellular Component: integral component of membrane (GO:0016021);;	K15285|4.3e-164|pmum:103332879|K15285 solute carrier family 35, member E3 | (RefSeq) uncharacterized membrane protein At1g06890-like	[GE]	--	Triose-phosphate Transporter family	Uncharacterized membrane protein At1g06890 GN=At1g06890 OS=Arabidopsis thaliana (Mouse-ear cress) PE=1 SV=1	Uncharacterized protein {ECO:0000313|EMBL:EMJ19417.1} OS=Prunus persica (Peach) PE=4 SV=1	PREDICTED: uncharacterized membrane protein At1g06890-like isoform X1 [Prunus mume]
rna-XM_030635860.1	[R]	General function prediction only	Cellular Component: cytoplasm (GO:0005737);; Molecular Function: RNA methyltransferase activity (GO:0008173);; Biological Process: chloroplast organization (GO:0009658);; Biological Process: tRNA methylation (GO:0030488);; Biological Process: protein targeting to chloroplast (GO:0045036);; Molecular Function: iron-sulfur cluster binding (GO:0051536);; Biological Process: rRNA base methylation (GO…	K06941|4.8e-181|pmum:103343865|K06941 23S rRNA (adenine2503-C2)-methyltransferase [EC:2.1.1.192] | (RefSeq) probable dual-specificity RNA methyltransferase RlmN	--	--	Radical SAM superfamily	--	Ribosomal RNA large subunit methyltransferase N {ECO:0000313|EMBL:EXC30493.1} OS=Morus notabilis PE=3 SV=1	Ribosomal RNA large subunit methyltransferase N [Morus notabilis]
rna-XM_030635293.1	[R]	General function prediction only	--	--	--	--	UPF0176 acylphosphatase like domain	Rhodanese-like domain-containing protein 7 GN=STR7 OS=Arabidopsis thaliana (Mouse-ear cress) PE=2 SV=1	Uncharacterized protein {ECO:0000313|EMBL:ESR49184.1} OS=Citrus clementina PE=3 SV=1	hypothetical protein CICLE_v10031468mg [Citrus clementina]
rna-XM_030632449.1	[O]	Posttranslational modification, protein turnover, chaperones	Molecular Function: CAAX-protein geranylgeranyltransferase activity (GO:0004662);; Molecular Function: Rab geranylgeranyltransferase activity (GO:0004663);; Cellular Component: CAAX-protein geranylgeranyltransferase complex (GO:0005953);; Biological Process: response to water deprivation (GO:0009414);; Biological Process: response to auxin (GO:0009733);; Biological Process: negative regulation of…	K11713|7.1e-162|vvi:100241042|K11713 geranylgeranyl transferase type-1 subunit beta [EC:2.5.1.59] | (RefSeq) geranylgeranyl transferase type-1 subunit beta	[O]	Posttranslational modification, protein turnover, chaperones	Prenyltransferase and squalene oxidase repeat	Geranylgeranyl transferase type-1 subunit beta GN=F12L6 OS=Arabidopsis thaliana (Mouse-ear cress) PE=1 SV=1	Geranylgeranyl transferase type-1 subunit beta {ECO:0000313|EMBL:EXC20158.1} OS=Morus notabilis PE=4 SV=1	Geranylgeranyl transferase type-1 subunit beta [Morus notabilis]
rna-XM_030634947.1	--	--	Biological Process: syncytium formation (GO:0006949);;	--	--	--	--	--	Uncharacterized protein {ECO:0000313|EMBL:KGN51313.1} OS=Cucumis sativus (Cucumber) PE=4 SV=1	PREDICTED: uncharacterized protein LOC103498150 [Cucumis melo]
rna-XM_030634501.1	--	--	--	--	--	--	--	--	Uncharacterized protein {ECO:0000313|EMBL:EMJ21677.1} OS=Prunus persica (Peach) PE=4 SV=1	PREDICTED: uncharacterized protein LOC103936637 isoform X1 [Pyrus x bretschneideri]
rna-XM_030634459.1	[R]	General function prediction only	Biological Process: lipid metabolic process (GO:0006629);; Molecular Function: hydrolase activity (GO:0016787);;	--	[I]	Lipid transport and metabolism	Patatin-like phospholipase	Patatin-like protein 6 GN=PLP6 OS=Arabidopsis thaliana (Mouse-ear cress) PE=2 SV=1	Patatin {ECO:0000256|RuleBase:RU361262} OS=Morus notabilis PE=3 SV=1	Patatin group A-3 [Morus notabilis]
rna-XM_030635173.1	--	--	Molecular Function: nucleic acid binding (GO:0003676);; Cellular Component: nucleus (GO:0005634);; Cellular Component: chloroplast (GO:0009507);;	K12830|0.0e+00|pmum:103332580|K12830 splicing factor 3B subunit 3 | (RefSeq) splicing factor 3B subunit 3-like	[A]	RNA processing and modification	Mono-functional DNA-alkylating methyl methanesulfonate N-term	DNA damage-binding protein 1b GN=DDB1B OS=Arabidopsis thaliana (Mouse-ear cress) PE=2 SV=2	Splicing factor 3B subunit 3 {ECO:0000313|EMBL:EXB65348.1} OS=Morus notabilis PE=4 SV=1	Splicing factor 3B subunit 3 [Morus notabilis]
rna-XM_030632805.1	[P]	Inorganic ion transport and metabolism	Molecular Function: secondary active sulfate transmembrane transporter activity (GO:0008271);; Biological Process: sulfate transport (GO:0008272);; Cellular Component: integral component of membrane (GO:0016021);; Biological Process: transmembrane transport (GO:0055085);;	K18059|3.5e-275|pper:PRUPE_ppa002260mg|K18059 sulfate transporter 4 | (RefSeq) hypothetical protein	[P]	Inorganic ion transport and metabolism	Sulfate permease family	Sulfate transporter 4.1, chloroplastic (Precursor) OS=Arabidopsis thaliana (Mouse-ear cress) PE=1 SV=1	Putative sulfate transporter 4.2 {ECO:0000313|EMBL:EXB65340.1} OS=Morus notabilis PE=4 SV=1	putative sulfate transporter 4.2 [Morus notabilis]
rna-XM_030632241.1	[J]	Translation, ribosomal structure and biogenesis	--	K02893|4.5e-73|mdm:103434467|K02893 large subunit ribosomal protein L23Ae | (RefSeq) 60S ribosomal protein L23a-1	[J]	Translation, ribosomal structure and biogenesis	Ribosomal protein L23, N-terminal domain	60S ribosomal protein L23a GN=RPL23A OS=Daucus carota (Wild carrot) PE=2 SV=1	60S ribosomal protein L23A {ECO:0000313|EMBL:EXB65326.1} OS=Morus notabilis PE=3 SV=1	60S ribosomal protein L23A [Morus notabilis]
rna-XM_030632242.1	[J]	Translation, ribosomal structure and biogenesis	--	K02893|4.5e-73|mdm:103434467|K02893 large subunit ribosomal protein L23Ae | (RefSeq) 60S ribosomal protein L23a-1	[J]	Translation, ribosomal structure and biogenesis	Ribosomal protein L23, N-terminal domain	60S ribosomal protein L23a GN=RPL23A OS=Daucus carota (Wild carrot) PE=2 SV=1	60S ribosomal protein L23A {ECO:0000313|EMBL:EXB65326.1} OS=Morus notabilis PE=3 SV=1	60S ribosomal protein L23A [Morus notabilis]
rna-XM_030634423.1	--	--	--	--	--	--	Protein of unknown function, DUF547	--	Uncharacterized protein {ECO:0000313|EMBL:EXC20171.1} OS=Morus notabilis PE=4 SV=1	hypothetical protein L484_011417 [Morus notabilis]
rna-XM_030631044.1	--	--	--	--	--	--	--	--	Uncharacterized protein {ECO:0000313|EMBL:ESR44381.1} OS=Citrus clementina PE=4 SV=1	hypothetical protein CICLE_v10013598mg [Citrus clementina]
rna-XM_030633981.1	--	--	Biological Process: transport (GO:0006810);; Cellular Component: endomembrane system (GO:0012505);; Cellular Component: clathrin coat (GO:0030118);;	--	--	--	Clathrin light chain	Clathrin light chain 2 GN=CLC2 OS=Arabidopsis thaliana (Mouse-ear cress) PE=1 SV=1	Uncharacterized protein {ECO:0000313|EMBL:EMJ19957.1} OS=Prunus persica (Peach) PE=4 SV=1	hypothetical protein PRUPE_ppa009427mg [Prunus persica]
rna-XM_030631098.1	--	--	--	K08592|1.6e-20|vvi:104882098|K08592 sentrin-specific protease 1 [EC:3.4.22.68] | (RefSeq) uncharacterized LOC104882098	--	--	Ulp1 protease family, C-terminal catalytic domain	--	Uncharacterized protein {ECO:0000313|EMBL:ERM93391.1} (Fragment) OS=Amborella trichopoda PE=4 SV=1	PREDICTED: uncharacterized protein LOC104882098 [Vitis vinifera]
rna-XM_030634499.1	--	--	--	--	--	--	--	--	Uncharacterized protein {ECO:0000313|EMBL:EMJ21677.1} OS=Prunus persica (Peach) PE=4 SV=1	PREDICTED: uncharacterized protein LOC103936637 isoform X1 [Pyrus x bretschneideri]
rna-XM_030634710.1	--	--	--	--	--	--	--	--	Uncharacterized protein {ECO:0000313|EMBL:KDP46232.1} OS=Jatropha curcas (Barbados nut) PE=4 SV=1	PREDICTED: uncharacterized protein LOC104878817 [Vitis vinifera]
rna-XM_030636360.1	--	--	--	K09284|3.2e-92|nnu:104599345|K09284 AP2-like factor, euAP2 lineage | (RefSeq) ethylene-responsive transcription factor RAP2-7-like	--	--	AP2 domain	Floral homeotic protein APETALA 2 GN=AP2 OS=Arabidopsis thaliana (Mouse-ear cress) PE=1 SV=1	Floral homeotic protein APETALA 2 {ECO:0000313|EMBL:EXB30380.1} OS=Morus notabilis PE=4 SV=1	Floral homeotic protein APETALA 2 [Morus notabilis]
rna-XM_030633399.1	[RTKL]	--	Molecular Function: nucleotide binding (GO:0000166);; Cellular Component: membrane (GO:0016020);; Molecular Function: transferase activity, transferring phosphorus-containing groups (GO:0016772);;	--	--	--	Protein kinase domain	Probable inactive receptor kinase At5g58300 (Precursor) GN=At5g58300 OS=Arabidopsis thaliana (Mouse-ear cress) PE=2 SV=1	Putative inactive receptor kinase {ECO:0000313|EMBL:EXC21107.1} OS=Morus notabilis PE=4 SV=1	putative inactive receptor kinase [Morus notabilis]
rna-XM_030631082.1	--	--	Cellular Component: membrane (GO:0016020);; Cellular Component: cell part (GO:0044464);;	--	--	--	Domain of unknown function (DUF588)	CASP-like protein 4D1 GN=RCOM_1206790 OS=Ricinus communis (Castor bean) PE=3 SV=1	CASP-like protein {ECO:0000256|RuleBase:RU361233} OS=Morus notabilis PE=3 SV=1	hypothetical protein L484_011408 [Morus notabilis]
rna-XM_030632908.1	--	--	Cellular Component: cytosol (GO:0005829);;	--	--	--	--	--	Uncharacterized protein {ECO:0000313|EMBL:EXB88511.1} OS=Morus notabilis PE=4 SV=1	hypothetical protein L484_017266 [Morus notabilis]
rna-XM_030636219.1	--	--	--	--	[R]	General function prediction only	C2 domain	Elicitor-responsive protein 1 GN=ERG1 OS=Oryza sativa subsp. indica (Rice) PE=2 SV=2	Uncharacterized protein {ECO:0000313|EMBL:EMJ19740.1} OS=Prunus persica (Peach) PE=4 SV=1	hypothetical protein PRUPE_ppa012756mg [Prunus persica]
rna-XM_030634528.1	--	--	Cellular Component: integral component of membrane (GO:0016021);;	K15285|4.3e-164|pmum:103332879|K15285 solute carrier family 35, member E3 | (RefSeq) uncharacterized membrane protein At1g06890-like	[GE]	--	Triose-phosphate Transporter family	Uncharacterized membrane protein At1g06890 GN=At1g06890 OS=Arabidopsis thaliana (Mouse-ear cress) PE=1 SV=1	Uncharacterized protein {ECO:0000313|EMBL:EMJ19417.1} OS=Prunus persica (Peach) PE=4 SV=1	PREDICTED: uncharacterized membrane protein At1g06890-like isoform X1 [Prunus mume]
rna-XM_030631119.1	--	--	--	--	--	--	MULE transposase domain	--	Uncharacterized protein {ECO:0000313|EMBL:EXB36258.1} OS=Morus notabilis PE=4 SV=1	PREDICTED: uncharacterized protein LOC103401593 [Malus domestica]
rna-XM_030631241.1	[P]	Inorganic ion transport and metabolism	Molecular Function: superoxide dismutase activity (GO:0004784);; Cellular Component: mitochondrial matrix (GO:0005759);; Biological Process: removal of superoxide radicals (GO:0019430);; Molecular Function: metal ion binding (GO:0046872);; Biological Process: oxidation-reduction process (GO:0055114);;	K04564|5.7e-112|mdm:103432912|K04564 superoxide dismutase, Fe-Mn family [EC:1.15.1.1] | (RefSeq) superoxide dismutase [Mn], mitochondrial	[P]	Inorganic ion transport and metabolism	Iron/manganese superoxide dismutases, C-terminal domain	Superoxide dismutase [Mn], mitochondrial (Precursor) GN=SOD OS=Prunus persica (Peach) PE=2 SV=1	Superoxide dismutase {ECO:0000256|RuleBase:RU000414} OS=Morus notabilis PE=3 SV=1	PREDICTED: superoxide dismutase [Mn], mitochondrial [Malus domestica]
rna-XM_030631057.1	--	--	Molecular Function: metal ion binding (GO:0046872);;	--	[S]	Function unknown	Zinc finger, C3HC4 type (RING finger)	ERAD-associated E3 ubiquitin-protein ligase HRD1A {ECO:0000305} OS=Arabidopsis thaliana (Mouse-ear cress) PE=2 SV=1	RING finger and transmembrane domain-containing protein 2 {ECO:0000313|EMBL:EXC21104.1} OS=Morus notabilis PE=4 SV=1	RING finger and transmembrane domain-containing protein 2 [Morus notabilis]
rna-XM_030634448.1	--	--	--	K04650|0.0e+00|pper:PRUPE_ppa000126mg|K04650 nuclear receptor co-repressor 1 | (RefSeq) hypothetical protein	[K]	Transcription	Myb-like DNA-binding domain	--	Nuclear receptor corepressor 1 {ECO:0000313|EMBL:EXB80104.1} OS=Morus notabilis PE=4 SV=1	Nuclear receptor corepressor 1 [Morus notabilis]
rna-XM_030633769.1	--	--	Molecular Function: hydrolase activity, hydrolyzing O-glycosyl compounds (GO:0004553);; Cellular Component: vacuole (GO:0005773);; Biological Process: carbohydrate metabolic process (GO:0005975);; Biological Process: fatty acid beta-oxidation (GO:0006635);; Biological Process: lipid transport (GO:0006869);; Biological Process: intra-Golgi vesicle-mediated transport (GO:0006891);; Biological Proce…	K07407|7.3e-214|mdm:103432910|K07407 alpha-galactosidase [EC:3.2.1.22] | (RefSeq) alpha-galactosidase 3	[G]	Carbohydrate transport and metabolism	Alpha galactosidase A	Alpha-galactosidase (Precursor) OS=Cyamopsis tetragonoloba (Guar) PE=1 SV=1	Alpha-galactosidase {ECO:0000256|RuleBase:RU361168} OS=Prunus persica (Peach) PE=3 SV=1	PREDICTED: alpha-galactosidase [Malus domestica]
rna-XM_030631422.1	--	--	Molecular Function: transferase activity, transferring glycosyl groups (GO:0016757);;	--	[GC]	--	UDP-glucoronosyl and UDP-glucosyl transferase	7-deoxyloganetic acid glucosyltransferase GN=UGT709C2 OS=Catharanthus roseus (Madagascar periwinkle) PE=1 SV=1	UDP-glucosyltransferase family 1 protein {ECO:0000313|EMBL:EOY17941.1} OS=Theobroma cacao (Cacao) PE=3 SV=1	UDP-glucosyltransferase family 1 protein [Theobroma cacao]
rna-XM_030634530.1	--	--	Cellular Component: integral component of membrane (GO:0016021);;	K15285|4.3e-164|pmum:103332879|K15285 solute carrier family 35, member E3 | (RefSeq) uncharacterized membrane protein At1g06890-like	[GE]	--	Triose-phosphate Transporter family	Uncharacterized membrane protein At1g06890 GN=At1g06890 OS=Arabidopsis thaliana (Mouse-ear cress) PE=1 SV=1	Uncharacterized protein {ECO:0000313|EMBL:EMJ19417.1} OS=Prunus persica (Peach) PE=4 SV=1	PREDICTED: uncharacterized membrane protein At1g06890-like isoform X1 [Prunus mume]
rna-XM_030634875.1	--	--	Cellular Component: integral component of membrane (GO:0016021);;	K15285|4.3e-164|pmum:103332879|K15285 solute carrier family 35, member E3 | (RefSeq) uncharacterized membrane protein At1g06890-like	[GE]	--	Triose-phosphate Transporter family	Uncharacterized membrane protein At1g06890 GN=At1g06890 OS=Arabidopsis thaliana (Mouse-ear cress) PE=1 SV=1	Uncharacterized protein {ECO:0000313|EMBL:EMJ19417.1} OS=Prunus persica (Peach) PE=4 SV=1	PREDICTED: uncharacterized membrane protein At1g06890-like isoform X1 [Prunus mume]
rna-XM_030634492.1	--	--	Cellular Component: Golgi apparatus (GO:0005794);; Cellular Component: cis-Golgi network (GO:0005801);; Cellular Component: cytosol (GO:0005829);; Biological Process: ER to Golgi vesicle-mediated transport (GO:0006888);; Biological Process: plant-type cell wall biogenesis (GO:0009832);; Biological Process: glucuronoxylan metabolic process (GO:0010413);; Biological Process: xylan biosynthetic proc…	K20300|2.0e-90|adu:107483232|K20300 trafficking protein particle complex subunit 1 | (RefSeq) trafficking protein particle complex subunit 1-like	[U]	Intracellular trafficking, secretion, and vesicular transport	Sybindin-like family	--	BnaC06g04400D protein {ECO:0000313|EMBL:CDY25215.1} OS=Brassica napus (Rape) PE=4 SV=1	PREDICTED: trafficking protein particle complex subunit 1 [Brassica rapa]
rna-XM_030634695.1	--	--	--	--	--	--	PDDEXK-like family of unknown function	--	Uncharacterized protein {ECO:0000313|EMBL:EXC30497.1} OS=Morus notabilis PE=4 SV=1	hypothetical protein L484_010745 [Morus notabilis]
rna-XM_030634500.1	--	--	--	--	--	--	--	--	Uncharacterized protein {ECO:0000313|EMBL:EMJ21677.1} OS=Prunus persica (Peach) PE=4 SV=1	PREDICTED: uncharacterized protein LOC103431118, partial [Malus domestica]
rna-XM_030631079.1	--	--	--	K12471|2.3e-74|pmum:103332649|K12471 epsin | (RefSeq) clathrin interactor 1-like	[F]	Nucleotide transport and metabolism	ENTH domain	Clathrin interactor EPSIN 2 OS=Arabidopsis thaliana (Mouse-ear cress) PE=1 SV=1	Uncharacterized protein {ECO:0000313|EMBL:EXC30502.1} OS=Morus notabilis PE=4 SV=1	hypothetical protein L484_010750 [Morus notabilis]
rna-XM_030633348.1	--	--	Cellular Component: extracellular region (GO:0005576);; Cellular Component: membrane (GO:0016020);;	--	--	--	EamA-like transporter family	WAT1-related protein At2g39510 GN=At2g39510 OS=Arabidopsis thaliana (Mouse-ear cress) PE=2 SV=1	Auxin-induced protein 5NG4 {ECO:0000313|EMBL:EXB65306.1} OS=Morus notabilis PE=4 SV=1	Auxin-induced protein 5NG4 [Morus notabilis]
rna-XM_030631898.1	--	--	--	--	--	--	Lateral organ boundaries (LOB) domain	LOB domain-containing protein 1 GN=F24B9.1 OS=Arabidopsis thaliana (Mouse-ear cress) PE=2 SV=1	Uncharacterized protein {ECO:0000313|EMBL:EXC19494.1} OS=Morus notabilis PE=4 SV=1	hypothetical protein L484_014124 [Morus notabilis]
rna-XM_030634486.1	[QR]	--	Molecular Function: methyltransferase activity (GO:0008168);; Biological Process: methylation (GO:0032259);;	K19306|6.4e-145|tcc:TCM_039321|K19306 18S rRNA (guanine1575-N7)-methyltransferase [EC:2.1.1.309] | (RefSeq) S-adenosyl-L-methionine-dependent methyltransferases superfamily protein isoform 1	[R]	General function prediction only	Methyltransferase involved in Williams-Beuren syndrome	--	S-adenosyl-L-methionine-dependent methyltransferases superfamily protein isoform 1 {ECO:0000313|EMBL:EOY31953.1} OS=Theobroma cacao (Cacao) PE=4 SV=1	S-adenosyl-L-methionine-dependent methyltransferases superfamily protein isoform 1 [Theobroma cacao]
rna-XM_030632508.1	--	--	--	--	[L]	Replication, recombination and repair	--	--	Nucleic acid binding protein, putative {ECO:0000313|EMBL:EEF39352.1} OS=Ricinus communis (Castor bean) PE=4 SV=1	PREDICTED: uncharacterized protein LOC102618267 isoform X8 [Citrus sinensis]
rna-XM_030632705.1	--	--	--	--	--	--	Probable zinc-ribbon domain	Uncharacterized protein At5g05190 GN=Y-1 OS=Arabidopsis thaliana (Mouse-ear cress) PE=1 SV=1	Uncharacterized protein {ECO:0000313|EMBL:EXB93423.1} OS=Morus notabilis PE=4 SV=1	hypothetical protein L484_002053 [Morus notabilis]
rna-XM_030635704.1	--	--	--	--	[R]	General function prediction only	Bromodomain	Histone acetyltransferase GCN5 GN=T14E10.180 OS=Arabidopsis thaliana (Mouse-ear cress) PE=1 SV=1	Uncharacterized protein {ECO:0000313|EMBL:EOY20232.1} OS=Theobroma cacao (Cacao) PE=4 SV=1	PREDICTED: bromodomain-containing protein 3-like [Prunus mume]
rna-XM_030632745.1	[R]	General function prediction only	Cellular Component: proteasome complex (GO:0000502);;	K03038|1.9e-163|jcu:105646565|K03038 26S proteasome regulatory subunit N8 | (RefSeq) 26S proteasome non-ATPase regulatory subunit 7 homolog A	[O]	Posttranslational modification, protein turnover, chaperones	Maintenance of mitochondrial structure and function	26S proteasome non-ATPase regulatory subunit 7 homolog A GN=MJJ3.19 OS=Arabidopsis thaliana (Mouse-ear cress) PE=1 SV=1	Putative 26S proteasome non-ATPase regulatory subunit 7 {ECO:0000313|EMBL:EXB58173.1} OS=Morus notabilis PE=4 SV=1	putative 26S proteasome non-ATPase regulatory subunit 7 [Morus notabilis]
rna-XM_030631129.1	--	--	--	--	--	--	Myb/SANT-like DNA-binding domain	--	Uncharacterized protein {ECO:0000313|EMBL:EMJ11392.1} OS=Prunus persica (Peach) PE=4 SV=1	PREDICTED: uncharacterized protein LOC103422002 [Malus domestica]
rna-XM_030634318.1	[T]	Signal transduction mechanisms	Molecular Function: phosphorelay response regulator activity (GO:0000156);; Biological Process: phosphorelay signal transduction system (GO:0000160);; Cellular Component: mitochondrion (GO:0005739);; Biological Process: regulation of transcription, DNA-templated (GO:0006355);; Cellular Component: plastid (GO:0009536);; Biological Process: response to cytokinin (GO:0009735);; Molecular Function: k…	K14492|9.1e-61|pper:PRUPE_ppa017797mg|K14492 two-component response regulator ARR-A family | (RefSeq) hypothetical protein	[K]	Transcription	Response regulator receiver domain	Two-component response regulator ARR17 GN=ARR17 OS=Arabidopsis thaliana (Mouse-ear cress) PE=2 SV=1	Two-component response regulator {ECO:0000313|EMBL:EXB96540.1} OS=Morus notabilis PE=4 SV=1	Two-component response regulator [Morus notabilis]
rna-XM_030631122.1	--	--	--	--	--	--	--	--	--	PREDICTED: proline-rich receptor-like protein kinase PERK2 [Malus domestica]
rna-XM_030633987.1	[V]	Defense mechanisms	Molecular Function: ATP binding (GO:0005524);; Biological Process: obsolete ATP catabolic process (GO:0006200);; Cellular Component: integral component of membrane (GO:0016021);; Molecular Function: ATPase activity, coupled to transmembrane movement of substances (GO:0042626);; Biological Process: transmembrane transport (GO:0055085);;	K05658|0.0e+00|pper:PRUPE_ppa000245mg|K05658 ATP-binding cassette, subfamily B (MDR/TAP), member 1 [EC:3.6.3.44] | (RefSeq) hypothetical protein	[Q]	Secondary metabolites biosynthesis, transport and catabolism	ABC transporter transmembrane region	ABC transporter B family member 6 GN=F12L6.14 OS=Arabidopsis thaliana (Mouse-ear cress) PE=1 SV=2	ABC transporter B family member 20 {ECO:0000313|EMBL:EXB65324.1} OS=Morus notabilis PE=4 SV=1	ABC transporter B family member 20 [Morus notabilis]
rna-XM_030634407.1	[G]	Carbohydrate transport and metabolism	Molecular Function: beta-N-acetylhexosaminidase activity (GO:0004563);; Cellular Component: vacuole (GO:0005773);; Cellular Component: cytosol (GO:0005829);; Biological Process: carbohydrate metabolic process (GO:0005975);; Cellular Component: plant-type cell wall (GO:0009505);; Molecular Function: cation binding (GO:0043169);;	K12373|8.9e-257|pper:PRUPE_ppa003880mg|K12373 hexosaminidase [EC:3.2.1.52] | (RefSeq) hypothetical protein	[G]	Carbohydrate transport and metabolism	Glycosyl hydrolase family 20, catalytic domain	Beta-hexosaminidase 1 (Precursor) GN=T26I12.140 OS=Arabidopsis thaliana (Mouse-ear cress) PE=1 SV=1	Beta-hexosaminidase {ECO:0000256|PIRNR:PIRNR001093} OS=Prunus persica (Peach) PE=3 SV=1	hypothetical protein PRUPE_ppa003880mg [Prunus persica]
rna-XM_030631047.1	--	--	--	--	--	--	--	--	Uncharacterized protein {ECO:0000313|EMBL:ERN01800.1} OS=Amborella trichopoda PE=4 SV=1	hypothetical protein AMTR_s00725p00005970 [Amborella trichopoda]
rna-XM_030631116.1	--	--	Molecular Function: organic cyclic compound binding (GO:0097159);; Molecular Function: heterocyclic compound binding (GO:1901363);;	--	[R]	General function prediction only	Reverse transcriptase (RNA-dependent DNA polymerase)	Putative ribonuclease H protein At1g65750 GN=At1g65750 OS=Arabidopsis thaliana (Mouse-ear cress) PE=3 SV=1	Uncharacterized protein {ECO:0000313|EMBL:EMJ28511.1} OS=Prunus persica (Peach) PE=4 SV=1	Replication protein A 70 kDa DNA-binding subunit [Medicago truncatula]
rna-XM_030632004.1	--	--	Biological Process: cellular metabolic process (GO:0044237);; Biological Process: primary metabolic process (GO:0044238);; Biological Process: cellular process (GO:0044763);; Biological Process: organic substance metabolic process (GO:0071704);;	K13150|2.1e-26|tcc:TCM_010599|K13150 coilin | (RefSeq) Sphere organelles protein-related, putative isoform 1	--	--	--	--	Uncharacterized protein {ECO:0000313|EMBL:EXB82497.1} OS=Morus notabilis PE=4 SV=1	hypothetical protein L484_027672 [Morus notabilis]
rna-XM_030631430.1	--	--	--	--	--	--	F-box-like	F-box protein At2g39490 GN=At2g39490 OS=Arabidopsis thaliana (Mouse-ear cress) PE=2 SV=1	Uncharacterized protein {ECO:0000313|EMBL:EXB65320.1} OS=Morus notabilis PE=4 SV=1	hypothetical protein L484_025399 [Morus notabilis]
rna-XM_030631871.1	[OC]	--	Cellular Component: intracellular membrane-bounded organelle (GO:0043231);; Cellular Component: cytoplasmic part (GO:0044444);; Biological Process: metabolic process (GO:0044710);; Biological Process: cellular process (GO:0044763);;	K03671|5.7e-41|vvi:100267093|K03671 thioredoxin 1 | (RefSeq) Trxh5; thioredoxin H-type	[O]	Posttranslational modification, protein turnover, chaperones	Thioredoxin	Thioredoxin H-type OS=Populus jackii (Balm of Gilead) PE=1 SV=1	Thioredoxin {ECO:0000256|PIRNR:PIRNR000077} OS=Populus trichocarpa x Populus deltoides PE=2 SV=1	unknown [Populus trichocarpa]
rna-XM_030634490.1	--	--	Biological Process: RNA methylation (GO:0001510);;	K17966|3.1e-97|pmum:103332397|K17966 transmembrane protein 70, mitochondrial | (RefSeq) uncharacterized LOC103332397	[S]	Function unknown	Assembly, mitochondrial proton-transport ATP synth complex	--	Uncharacterized protein {ECO:0000313|EMBL:EMJ19414.1} OS=Prunus persica (Peach) PE=4 SV=1	PREDICTED: transmembrane protein 70 homolog, mitochondrial [Prunus mume]
rna-XM_030634491.1	--	--	Molecular Function: transferase activity, transferring hexosyl groups (GO:0016758);;	--	[GC]	--	--	UDP-glycosyltransferase 76C2 GN=UGT76C2 OS=Arabidopsis thaliana (Mouse-ear cress) PE=1 SV=1	UDP-glycosyltransferase 76F1 {ECO:0000313|EMBL:EXC07559.1} OS=Morus notabilis PE=4 SV=1	UDP-glycosyltransferase 76F1 [Morus notabilis]
rna-XM_030633988.1	--	--	Molecular Function: calcium ion binding (GO:0005509);; Cellular Component: chloroplast thylakoid lumen (GO:0009543);; Cellular Component: photosystem II oxygen evolving complex (GO:0009654);; Biological Process: photosystem II assembly (GO:0010207);; Biological Process: mRNA modification (GO:0016556);; Biological Process: cysteine biosynthetic process (GO:0019344);; Cellular Component: extrinsic …	K02717|2.1e-90|jcu:105634657|K02717 photosystem II oxygen-evolving enhancer protein 2 | (RefSeq) photosynthetic NDH subunit of lumenal location 1, chloroplastic	--	--	PsbP	PsbP-like protein 2, chloroplastic (Precursor) GN=F12L6.13 OS=Arabidopsis thaliana (Mouse-ear cress) PE=1 SV=2	Uncharacterized protein {ECO:0000313|EMBL:KDP37388.1} OS=Jatropha curcas (Barbados nut) PE=4 SV=1	hypothetical protein JCGZ_08399 [Jatropha curcas]
rna-XM_030631074.1	--	--	Molecular Function: RNA binding (GO:0003723);; Molecular Function: RNA-directed DNA polymerase activity (GO:0003964);; Biological Process: RNA-dependent DNA biosynthetic process (GO:0006278);; Cellular Component: plastid (GO:0009536);;	--	[R]	General function prediction only	Reverse transcriptase (RNA-dependent DNA polymerase)	Uncharacterized mitochondrial protein AtMg01250 GN=AtMg01250 OS=Arabidopsis thaliana (Mouse-ear cress) PE=4 SV=1	Uncharacterized protein {ECO:0000313|EMBL:CCA66050.1} OS=Beta vulgaris subsp. vulgaris (sugar beet) PE=4 SV=1	PREDICTED: uncharacterized protein LOC104888619 [Beta vulgaris subsp. vulgaris]
rna-XM_030631041.1	[S]	Function unknown	--	--	--	--	PQQ-like domain	Protein GAMETE EXPRESSED 3 (Precursor) GN=GEX3 OS=Arabidopsis thaliana (Mouse-ear cress) PE=2 SV=1	Uncharacterized protein {ECO:0000313|EMBL:EXB72258.1} OS=Morus notabilis PE=4 SV=1	hypothetical protein L484_009141 [Morus notabilis]
rna-XM_030632086.1	--	--	--	--	--	--	--	--	Uncharacterized protein {ECO:0000313|EMBL:EXB25878.1} OS=Morus notabilis PE=4 SV=1	hypothetical protein L484_012305 [Morus notabilis]
rna-XM_030633332.1	--	--	Molecular Function: calmodulin binding (GO:0005516);; Biological Process: defense response (GO:0006952);; Biological Process: response to biotic stimulus (GO:0009607);; Cellular Component: integral component of membrane (GO:0016021);; Biological Process: root hair cell differentiation (GO:0048765);;	K08472|1.8e-204|tcc:TCM_043107|K08472 mlo protein | (RefSeq) Seven transmembrane MLO family protein	--	--	Mlo family	MLO-like protein 12 GN=MLO12 OS=Arabidopsis thaliana (Mouse-ear cress) PE=2 SV=2	MLO-like protein {ECO:0000256|RuleBase:RU280816} OS=Theobroma cacao (Cacao) PE=3 SV=1	Seven transmembrane MLO family protein [Theobroma cacao]
rna-XM_030636511.1	--	--	Molecular Function: ureidoglycolate hydrolase activity (GO:0004848);;	--	--	--	Ureidoglycolate lyase	--	Uncharacterized protein {ECO:0000313|EMBL:EXC19493.1} OS=Morus notabilis PE=4 SV=1	hypothetical protein L484_014123 [Morus notabilis]
rna-XM_030632062.1	[C]	Energy production and conversion	Molecular Function: ATP:ADP antiporter activity (GO:0005471);; Molecular Function: ATP binding (GO:0005524);; Biological Process: transport (GO:0006810);; Cellular Component: integral component of membrane (GO:0016021);;	K03301|1.6e-183|tcc:TCM_045465|K03301 ATP:ADP antiporter, AAA family | (RefSeq) TLC ATP/ADP transporter	--	--	--	--	TLC ATP/ADP transporter {ECO:0000313|EMBL:EOY20065.1} OS=Theobroma cacao (Cacao) PE=4 SV=1	TLC ATP/ADP transporter [Theobroma cacao]
rna-XM_030632901.1	[J]	Translation, ribosomal structure and biogenesis	Molecular Function: structural constituent of ribosome (GO:0003735);; Cellular Component: ribosome (GO:0005840);; Biological Process: translation (GO:0006412);;	K02866|9.7e-122|vra:106763823|K02866 large subunit ribosomal protein L10e | (RefSeq) 60S ribosomal protein L10-like	[J]	Translation, ribosomal structure and biogenesis	Ribosomal protein L16p/L10e	60S ribosomal protein L10 GN=RPL10 OS=Euphorbia esula (Leafy spurge) PE=2 SV=1	Uncharacterized protein {ECO:0000313|EMBL:KCW50320.1} OS=Eucalyptus grandis (Flooded gum) PE=4 SV=1	hypothetical protein EUGRSUZ_J00099 [Eucalyptus grandis]
rna-XM_030636071.1	[O]	Posttranslational modification, protein turnover, chaperones	Molecular Function: ubiquitin-protein transferase activity (GO:0004842);; Biological Process: protein ubiquitination (GO:0016567);;	K06688|1.9e-89|pxb:103966633|K06688 ubiquitin-conjugating enzyme E2 C [EC:2.3.2.23] | (RefSeq) probable ubiquitin-conjugating enzyme E2 C	[O]	Posttranslational modification, protein turnover, chaperones	Ubiquitin-conjugating enzyme	Ubiquitin-conjugating enzyme E2 20 GN=UBC20 OS=Arabidopsis thaliana (Mouse-ear cress) PE=2 SV=1	Ubiquitin-conjugating enzyme E2 19 {ECO:0000313|EMBL:EXB80097.1} OS=Morus notabilis PE=3 SV=1	Ubiquitin-conjugating enzyme E2 19 [Morus notabilis]
rna-XM_030636547.1	[KAD]	--	--	K09422|3.3e-129|pmum:103332727|K09422 myb proto-oncogene protein, plant | (RefSeq) transcription factor RAX2-like	[K]	Transcription	Myb-like DNA-binding domain	Transcription factor MYB44 GN=K8K14.2 OS=Arabidopsis thaliana (Mouse-ear cress) PE=2 SV=1	Transcription factor {ECO:0000313|EMBL:EXC07549.1} OS=Morus notabilis PE=4 SV=1	Transcription factor [Morus notabilis]
rna-XM_030633380.1	--	--	--	--	[S]	Function unknown	Putative zinc-finger domain	--	Zinc finger C3H1 domain-containing protein, putative {ECO:0000313|EMBL:EOY18204.1} OS=Theobroma cacao (Cacao) PE=4 SV=1	PREDICTED: uncharacterized protein LOC103332619 [Prunus mume]
rna-XM_030634582.1	[I]	Lipid transport and metabolism	Molecular Function: catalytic activity (GO:0003824);; Biological Process: metabolic process (GO:0008152);;	K01054|1.4e-145|pmum:103332579|K01054 acylglycerol lipase [EC:3.1.1.23] | (RefSeq) caffeoylshikimate esterase-like	[I]	Lipid transport and metabolism	Serine aminopeptidase, S33	Caffeoylshikimate esterase GN=CSE OS=Arabidopsis thaliana (Mouse-ear cress) PE=1 SV=1	Uncharacterized protein {ECO:0000313|EMBL:EXB65350.1} OS=Morus notabilis PE=4 SV=1	hypothetical protein L484_025431 [Morus notabilis]
rna-XM_030633398.1	[RTKL]	--	Molecular Function: nucleotide binding (GO:0000166);; Cellular Component: membrane (GO:0016020);; Molecular Function: transferase activity, transferring phosphorus-containing groups (GO:0016772);;	--	--	--	Protein kinase domain	Probable inactive receptor kinase At5g58300 (Precursor) GN=At5g58300 OS=Arabidopsis thaliana (Mouse-ear cress) PE=2 SV=1	Putative inactive receptor kinase {ECO:0000313|EMBL:EXC21107.1} OS=Morus notabilis PE=4 SV=1	putative inactive receptor kinase [Morus notabilis]
rna-XM_030635271.1	--	--	--	--	--	--	Homeodomain	WUSCHEL-related homeobox 5 GN=WOX5 OS=Arabidopsis thaliana (Mouse-ear cress) PE=2 SV=1	WUSCHEL-related homeobox 5 {ECO:0000313|EMBL:EXB58175.1} OS=Morus notabilis PE=4 SV=1	WUSCHEL-related homeobox 5 [Morus notabilis]
rna-XM_030634469.1	--	--	--	--	--	--	--	Protein IQ-DOMAIN 1 GN=IQD1 OS=Arabidopsis thaliana (Mouse-ear cress) PE=1 SV=1	Protein IQ-DOMAIN 1 {ECO:0000313|EMBL:EXC19503.1} OS=Morus notabilis PE=4 SV=1	Protein IQ-DOMAIN 1 [Morus notabilis]
rna-XM_030632042.1	[RTKL]	--	Molecular Function: protein kinase C activity (GO:0004697);; Molecular Function: ATP binding (GO:0005524);; Cellular Component: nucleus (GO:0005634);; Cellular Component: ribosome (GO:0005840);; Biological Process: protein phosphorylation (GO:0006468);; Biological Process: response to heat (GO:0009408);; Biological Process: response to cold (GO:0009409);; Biological Process: response to salt stre…	K04688|1.1e-141|cic:CICLE_v10031396mg|K04688 ribosomal protein S6 kinase beta [EC:2.7.11.1] | (RefSeq) hypothetical protein	[RT]	--	Protein kinase domain	Serine/threonine-protein kinase AtPK2/AtPK19 GN=F17O14.19 OS=Arabidopsis thaliana (Mouse-ear cress) PE=1 SV=2	Uncharacterized protein {ECO:0000313|EMBL:KDO67573.1} OS=Citrus sinensis (Sweet orange) PE=4 SV=1	hypothetical protein CISIN_1g0116762mg [Citrus sinensis]
rna-XM_030634482.1	--	--	Molecular Function: catalytic activity (GO:0003824);; Molecular Function: ATP binding (GO:0005524);; Cellular Component: transcription factor TFIIF complex (GO:0005674);; Biological Process: transcription initiation from RNA polymerase II promoter (GO:0006367);; Biological Process: protein targeting to membrane (GO:0006612);; Biological Process: membrane fusion (GO:0006944);; Biological Process: …	--	--	--	--	--	Uncharacterized protein {ECO:0000313|EMBL:EXB80107.1} OS=Morus notabilis PE=4 SV=1	hypothetical protein L484_013434 [Morus notabilis]
rna-XM_030631006.1	--	--	Molecular Function: transferase activity, transferring phosphorus-containing groups (GO:0016772);; Molecular Function: organic cyclic compound binding (GO:0097159);; Molecular Function: heterocyclic compound binding (GO:1901363);;	--	[R]	General function prediction only	--	Uncharacterized mitochondrial protein AtMg00310 GN=AtMg00310 OS=Arabidopsis thaliana (Mouse-ear cress) PE=4 SV=1	Putative uncharacterized protein {ECO:0000313|EMBL:CAN76892.1} OS=Vitis vinifera (Grape) PE=4 SV=1	hypothetical protein VITISV_005356 [Vitis vinifera]
rna-XM_030633382.1	--	--	--	--	[S]	Function unknown	Putative zinc-finger domain	--	Zinc finger C3H1 domain-containing protein, putative {ECO:0000313|EMBL:EOY18204.1} OS=Theobroma cacao (Cacao) PE=4 SV=1	PREDICTED: uncharacterized protein LOC103332619 [Prunus mume]
rna-XM_030631059.1	--	--	Molecular Function: metal ion binding (GO:0046872);;	--	[S]	Function unknown	Zinc finger, C3HC4 type (RING finger)	ERAD-associated E3 ubiquitin-protein ligase HRD1A {ECO:0000305} OS=Arabidopsis thaliana (Mouse-ear cress) PE=2 SV=1	RING finger and transmembrane domain-containing protein 2 {ECO:0000313|EMBL:EXC21104.1} OS=Morus notabilis PE=4 SV=1	RING finger and transmembrane domain-containing protein 2 [Morus notabilis]
rna-XM_030632696.1	[MG]	--	Cellular Component: plasma membrane (GO:0005886);; Biological Process: D-xylose metabolic process (GO:0042732);; Biological Process: cellular metabolic process (GO:0044237);; Molecular Function: UDP-glucuronate decarboxylase activity (GO:0048040);; Molecular Function: coenzyme binding (GO:0050662);;	K08678|8.3e-192|csv:101210360|K08678 UDP-glucuronate decarboxylase [EC:4.1.1.35] | (RefSeq) UDP-glucuronic acid decarboxylase 6	[GM]	--	GDP-mannose 4,6 dehydratase	UDP-glucuronic acid decarboxylase 6 GN=UXS6 OS=Arabidopsis thaliana (Mouse-ear cress) PE=2 SV=1	UDP-glucuronic acid decarboxylase 1 {ECO:0000313|EMBL:EXB58139.1} OS=Morus notabilis PE=4 SV=1	UDP-glucuronic acid decarboxylase 1 [Morus notabilis]
rna-XM_030634503.1	--	--	--	--	--	--	--	--	Uncharacterized protein {ECO:0000313|EMBL:EMJ21677.1} OS=Prunus persica (Peach) PE=4 SV=1	PREDICTED: uncharacterized protein LOC103431118, partial [Malus domestica]
rna-XM_030633635.1	--	--	--	--	[R]	General function prediction only	--	--	Uncharacterized protein {ECO:0000313|EnsemblPlants:Traes_7AS_2DC1F3BF0.1} OS=Triticum aestivum (Wheat) PE=4 SV=1	hypothetical protein [Beta vulgaris subsp. vulgaris]
rna-XM_030632747.1	[M]	Cell wall/membrane/envelope biogenesis	--	--	--	--	Fasciclin domain	--	Uncharacterized protein {ECO:0000313|EMBL:EXB58172.1} OS=Morus notabilis PE=4 SV=1	hypothetical protein L484_026374 [Morus notabilis]
rna-XM_030633591.1	[T]	Signal transduction mechanisms	Molecular Function: phosphoprotein phosphatase activity (GO:0004721);; Biological Process: protein dephosphorylation (GO:0006470);; Biological Process: response to abiotic stimulus (GO:0009628);;	--	[V]	Defense mechanisms	Dual specificity phosphatase, catalytic domain	Protein-tyrosine-phosphatase MKP1 GN=MKP1 OS=Arabidopsis thaliana (Mouse-ear cress) PE=1 SV=1	Dual specificity protein phosphatase 4 {ECO:0000313|EMBL:EXB65334.1} OS=Morus notabilis PE=4 SV=1	Dual specificity protein phosphatase 4 [Morus notabilis]
rna-XM_030631008.1	--	--	--	--	[R]	General function prediction only	Reverse transcriptase-like	Uncharacterized mitochondrial protein AtMg00310 GN=AtMg00310 OS=Arabidopsis thaliana (Mouse-ear cress) PE=4 SV=1	Reverse transcriptase-like protein {ECO:0000313|EMBL:BAM28751.1} (Fragment) OS=Camellia sinensis var. sinensis PE=4 SV=1	PREDICTED: putative ribonuclease H protein At1g65750-like [Citrus sinensis]
rna-XM_030636430.1	[R]	General function prediction only	Cellular Component: Cul4-RING E3 ubiquitin ligase complex (GO:0080008);;	--	[R]	General function prediction only	Anaphase-promoting complex subunit 4 WD40 domain	--	Uncharacterized protein {ECO:0000313|EMBL:EMJ19184.1} OS=Prunus persica (Peach) PE=4 SV=1	hypothetical protein PRUPE_ppa005487mg [Prunus persica]
rna-XM_030632893.1	--	--	--	--	[S]	Function unknown	Putative zinc-finger domain	--	Uncharacterized protein {ECO:0000313|EMBL:EMJ21507.1} OS=Prunus persica (Peach) PE=4 SV=1	PREDICTED: uncharacterized protein LOC103332619 [Prunus mume]
rna-XM_030631103.1	--	--	--	--	[R]	General function prediction only	Domain of unknown function (DUF4283)	--	Putative uncharacterized protein {ECO:0000313|EMBL:CAN77450.1} OS=Vitis vinifera (Grape) PE=4 SV=1	PREDICTED: uncharacterized protein LOC102621950 [Citrus sinensis]
rna-XM_030631068.1	--	--	Cellular Component: membrane (GO:0016020);;	--	[R]	General function prediction only	--	--	Uncharacterized protein {ECO:0000313|EMBL:EMJ08972.1} (Fragment) OS=Prunus persica (Peach) PE=4 SV=1	PREDICTED: uncharacterized protein LOC104584065 [Brachypodium distachyon]
rna-XM_030636393.1	[KAD]	--	--	K09422|3.1e-132|pmum:103332727|K09422 myb proto-oncogene protein, plant | (RefSeq) transcription factor RAX2-like	[K]	Transcription	Myb-like DNA-binding domain	Transcription factor MYB44 GN=K8K14.2 OS=Arabidopsis thaliana (Mouse-ear cress) PE=2 SV=1	Transcription factor {ECO:0000313|EMBL:EXC07549.1} OS=Morus notabilis PE=4 SV=1	Transcription factor [Morus notabilis]
rna-XM_030631064.1	--	--	Cellular Component: extracellular space (GO:0005615);; Biological Process: salicylic acid mediated signaling pathway (GO:0009863);; Biological Process: jasmonic acid mediated signaling pathway (GO:0009867);; Biological Process: response to ozone (GO:0010193);; Biological Process: positive regulation of cell death (GO:0010942);; Biological Process: defense response to bacterium (GO:0042742);; Biol…	--	--	--	Stigma-specific protein, Stig1	--	Uncharacterized protein {ECO:0000313|EMBL:EXC21103.1} OS=Morus notabilis PE=4 SV=1	hypothetical protein L484_017115 [Morus notabilis]
rna-XM_030632811.1	[C]	Energy production and conversion	Molecular Function: glycerol-3-phosphate dehydrogenase [NAD+] activity (GO:0004367);; Biological Process: carbohydrate metabolic process (GO:0005975);; Cellular Component: glycerol-3-phosphate dehydrogenase complex (GO:0009331);; Biological Process: systemic acquired resistance (GO:0009627);; Cellular Component: chloroplast envelope (GO:0009941);; Biological Process: glycerolipid biosynthetic pro…	K00006|2.4e-191|tcc:TCM_045473|K00006 glycerol-3-phosphate dehydrogenase (NAD+) [EC:1.1.1.8] | (RefSeq) NAD-dependent glycerol-3-phosphate dehydrogenase family protein	[C]	Energy production and conversion	NAD-dependent glycerol-3-phosphate dehydrogenase C-terminus	Glycerol-3-phosphate dehydrogenase [NAD(+)] 2, chloroplastic (Precursor) GN=GLY1 OS=Arabidopsis thaliana (Mouse-ear cress) PE=1 SV=1	Glycerol-3-phosphate dehydrogenase [NAD(+)] {ECO:0000256|RuleBase:RU361243} OS=Morus notabilis PE=3 SV=1	Glycerol-3-phosphate dehydrogenase [NAD(P)+] [Morus notabilis]
rna-XM_030632804.1	[P]	Inorganic ion transport and metabolism	Molecular Function: secondary active sulfate transmembrane transporter activity (GO:0008271);; Biological Process: sulfate transport (GO:0008272);; Cellular Component: integral component of membrane (GO:0016021);; Biological Process: transmembrane transport (GO:0055085);;	K18059|0.0e+00|pmum:103332587|K18059 sulfate transporter 4 | (RefSeq) probable sulfate transporter 4.2	[P]	Inorganic ion transport and metabolism	Sulfate permease family	Sulfate transporter 4.1, chloroplastic (Precursor) OS=Arabidopsis thaliana (Mouse-ear cress) PE=1 SV=1	Putative sulfate transporter 4.2 {ECO:0000313|EMBL:EXB65340.1} OS=Morus notabilis PE=4 SV=1	putative sulfate transporter 4.2 [Morus notabilis]
rna-XM_030634470.1	[E]	Amino acid transport and metabolism	Molecular Function: chorismate synthase activity (GO:0004107);; Cellular Component: nucleolus (GO:0005730);; Biological Process: aromatic amino acid family biosynthetic process (GO:0009073);; Biological Process: chorismate biosynthetic process (GO:0009423);; Cellular Component: chloroplast (GO:0009507);; Biological Process: shikimate biosynthetic process (GO:0033587);;	K01736|2.8e-200|cmo:103496416|K01736 chorismate synthase [EC:4.2.3.5] | (RefSeq) chorismate synthase, chloroplastic	[E]	Amino acid transport and metabolism	Chorismate synthase	Chorismate synthase, chloroplastic (Precursor) GN=EMB1144 OS=Arabidopsis thaliana (Mouse-ear cress) PE=2 SV=2	Uncharacterized protein {ECO:0000313|EMBL:KGN47815.1} OS=Cucumis sativus (Cucumber) PE=4 SV=1	PREDICTED: chorismate synthase, chloroplastic [Cucumis melo]
rna-XM_030631133.1	--	--	--	--	[R]	General function prediction only	Retrotransposon gag protein	--	Uncharacterized protein {ECO:0000313|EMBL:ERM96088.1} (Fragment) OS=Amborella trichopoda PE=4 SV=1	PREDICTED: uncharacterized protein LOC104905563 [Beta vulgaris subsp. vulgaris]
rna-XM_030634447.1	--	--	--	K04650|0.0e+00|pper:PRUPE_ppa000126mg|K04650 nuclear receptor co-repressor 1 | (RefSeq) hypothetical protein	[K]	Transcription	Myb-like DNA-binding domain	--	Nuclear receptor corepressor 1 {ECO:0000313|EMBL:EXB80104.1} OS=Morus notabilis PE=4 SV=1	Nuclear receptor corepressor 1 [Morus notabilis]
rna-XM_030631052.1	--	--	Molecular Function: transferase activity, transferring glycosyl groups (GO:0016757);;	--	[GC]	--	UDP-glucoronosyl and UDP-glucosyl transferase	UDP-glycosyltransferase 76F1 GN=UGT76F1 OS=Arabidopsis thaliana (Mouse-ear cress) PE=2 SV=1	UDP-glycosyltransferase 76F1 {ECO:0000313|EMBL:EXC07559.1} OS=Morus notabilis PE=4 SV=1	UDP-glycosyltransferase 76F1 [Morus notabilis]
rna-XM_030631949.1	--	--	--	--	--	--	Dof domain, zinc finger	Dof zinc finger protein DOF3.6 GN=T22E16.30 OS=Arabidopsis thaliana (Mouse-ear cress) PE=1 SV=2	Dof zinc finger protein {ECO:0000313|EMBL:EXC20162.1} OS=Morus notabilis PE=4 SV=1	Dof zinc finger protein [Morus notabilis]
rna-XM_030635663.1	[MG]	--	Cellular Component: plasma membrane (GO:0005886);; Biological Process: D-xylose metabolic process (GO:0042732);; Biological Process: cellular metabolic process (GO:0044237);; Molecular Function: UDP-glucuronate decarboxylase activity (GO:0048040);; Molecular Function: coenzyme binding (GO:0050662);;	K08678|1.4e-191|csv:101210360|K08678 UDP-glucuronate decarboxylase [EC:4.1.1.35] | (RefSeq) UDP-glucuronic acid decarboxylase 6	[GM]	--	GDP-mannose 4,6 dehydratase	UDP-glucuronic acid decarboxylase 6 GN=UXS6 OS=Arabidopsis thaliana (Mouse-ear cress) PE=2 SV=1	UDP-glucuronic acid decarboxylase 1 {ECO:0000313|EMBL:EXB58139.1} OS=Morus notabilis PE=4 SV=1	UDP-glucuronic acid decarboxylase 1 [Morus notabilis]
rna-XM_030632368.1	--	--	Biological Process: regulation of cellular process (GO:0050794);;	K12129|2.0e-211|tcc:TCM_043038|K12129 pseudo-response regulator 7 | (RefSeq) Pseudo response regulator isoform 11	[K]	Transcription	Response regulator receiver domain	Two-component response regulator-like PRR37 GN=PRR37 OS=Oryza sativa subsp. indica (Rice) PE=2 SV=2	Pseudo response regulator, putative isoform 4 {ECO:0000313|EMBL:EOY18477.1} OS=Theobroma cacao (Cacao) PE=4 SV=1	Pseudo response regulator, putative isoform 4 [Theobroma cacao]
rna-XM_030634395.1	--	--	--	--	[S]	Function unknown	Uncharacterised ACR, YagE family COG1723	--	Uncharacterized protein {ECO:0000313|EMBL:KCW51637.1} (Fragment) OS=Eucalyptus grandis (Flooded gum) PE=4 SV=1	PREDICTED: uncharacterized protein LOC103439523 [Malus domestica]
rna-XM_030635087.1	[K]	Transcription	Cellular Component: nucleus (GO:0005634);; Biological Process: DNA-templated transcription, initiation (GO:0006352);; Molecular Function: protein heterodimerization activity (GO:0046982);; Biological Process: regulation of DNA-binding transcription factor activity (GO:0051090);;	K03131|5.1e-241|pmum:103329185|K03131 transcription initiation factor TFIID subunit 6 | (RefSeq) transcription initiation factor TFIID subunit 6	[K]	Transcription	TAF6 C-terminal HEAT repeat domain	Transcription initiation factor TFIID subunit 6 GN=F13M7.6 OS=Arabidopsis thaliana (Mouse-ear cress) PE=1 SV=1	Transcription initiation factor TFIID subunit 6 {ECO:0000313|EMBL:EXB78675.1} OS=Morus notabilis PE=4 SV=1	Transcription initiation factor TFIID subunit 6 [Morus notabilis]
rna-XM_030636280.1	--	--	--	--	[R]	General function prediction only	C2 domain	Elicitor-responsive protein 1 GN=ERG1 OS=Oryza sativa subsp. indica (Rice) PE=2 SV=2	C2 domain-containing family protein {ECO:0000313|EMBL:EEE88539.1} OS=Populus trichocarpa (Western balsam poplar) PE=4 SV=1	C2 domain-containing family protein [Populus trichocarpa]
rna-XM_030632071.1	--	--	--	--	--	--	--	--	Putative uncharacterized protein {ECO:0000313|EMBL:CCB56370.1} OS=Vitis vinifera (Grape) PE=4 SV=1	PREDICTED: uncharacterized protein LOC103332621 [Prunus mume]
rna-XM_030631132.1	--	--	--	--	--	--	--	--	Uncharacterized protein {ECO:0000313|EMBL:EMJ05630.1} (Fragment) OS=Prunus persica (Peach) PE=4 SV=1	hypothetical protein PRUPE_ppa027095mg, partial [Prunus persica]
rna-XM_030632450.1	--	--	--	--	--	--	--	--	Uncharacterized protein {ECO:0000313|EMBL:EXC20159.1} OS=Morus notabilis PE=4 SV=1	hypothetical protein L484_011403 [Morus notabilis]
rna-XM_030636431.1	[R]	General function prediction only	Cellular Component: Cul4-RING E3 ubiquitin ligase complex (GO:0080008);;	--	[R]	General function prediction only	Anaphase-promoting complex subunit 4 WD40 domain	--	Uncharacterized protein {ECO:0000313|EMBL:EMJ19184.1} OS=Prunus persica (Peach) PE=4 SV=1	hypothetical protein PRUPE_ppa005487mg [Prunus persica]
rna-XM_030631009.1	--	--	--	--	[R]	General function prediction only	--	--	Retrotransposon protein, putative, unclassified {ECO:0000313|EMBL:ABA98491.1} OS=Oryza sativa subsp. japonica (Rice) PE=4 SV=1	retrotransposon protein, putative, unclassified [Oryza sativa Japonica Group]
rna-XM_030636099.1	[M]	Cell wall/membrane/envelope biogenesis	Molecular Function: metalloendopeptidase activity (GO:0004222);; Biological Process: proteolysis (GO:0006508);; Biological Process: phosphatidylglycerol biosynthetic process (GO:0006655);; Cellular Component: chloroplast thylakoid membrane (GO:0009535);; Biological Process: embryo development ending in seed dormancy (GO:0009793);; Biological Process: thylakoid membrane organization (GO:0010027);;…	--	--	--	Peptidase family M50	Probable zinc metalloprotease EGY2, chloroplastic (Precursor) GN=EGY2 OS=Arabidopsis thaliana (Mouse-ear cress) PE=2 SV=1	Uncharacterized protein {ECO:0000313|EMBL:EXB58193.1} OS=Morus notabilis PE=4 SV=1	Peroxisomal biogenesis factor 2 [Gossypium arboreum]
rna-XM_030635209.1	--	--	--	--	--	--	--	--	Uncharacterized protein {ECO:0000313|EMBL:EXB88503.1} OS=Morus notabilis PE=4 SV=1	hypothetical protein L484_017256 [Morus notabilis]
rna-XM_030634593.1	--	--	--	--	--	--	--	Protein BREAKING OF ASYMMETRY IN THE STOMATAL LINEAGE GN=BASL OS=Arabidopsis thaliana (Mouse-ear cress) PE=2 SV=1	Uncharacterized protein {ECO:0000313|EMBL:EXB89112.1} OS=Morus notabilis PE=4 SV=1	hypothetical protein L484_016672 [Morus notabilis]
rna-XM_030633381.1	--	--	--	--	[S]	Function unknown	Putative zinc-finger domain	--	Zinc finger C3H1 domain-containing protein, putative {ECO:0000313|EMBL:EOY18204.1} OS=Theobroma cacao (Cacao) PE=4 SV=1	PREDICTED: uncharacterized protein LOC103332619 [Prunus mume]
rna-XM_030632884.1	--	--	Molecular Function: binding (GO:0005488);; Biological Process: response to organic substance (GO:0010033);; Biological Process: response to oxygen-containing compound (GO:1901700);;	--	[O]	Posttranslational modification, protein turnover, chaperones	Myb-like DNA-binding domain	Transcription factor DIVARICATA GN=DIVARICATA OS=Antirrhinum majus (Garden snapdragon) PE=2 SV=1	Transcription factor {ECO:0000313|EMBL:EXB58159.1} OS=Morus notabilis PE=4 SV=1	Transcription factor [Morus notabilis]
rna-XM_030636105.1	[T]	Signal transduction mechanisms	Molecular Function: phosphoprotein phosphatase activity (GO:0004721);; Biological Process: protein dephosphorylation (GO:0006470);; Biological Process: response to abiotic stimulus (GO:0009628);;	--	[V]	Defense mechanisms	Dual specificity phosphatase, catalytic domain	Protein-tyrosine-phosphatase MKP1 GN=MKP1 OS=Arabidopsis thaliana (Mouse-ear cress) PE=1 SV=1	Dual specificity protein phosphatase 4 {ECO:0000313|EMBL:EXB65334.1} OS=Morus notabilis PE=4 SV=1	Dual specificity protein phosphatase 4 [Morus notabilis]
rna-XM_030633725.1	[B]	Chromatin structure and dynamics	Cellular Component: nucleus (GO:0005634);; Biological Process: regulation of transcription, DNA-templated (GO:0006355);; Molecular Function: sequence-specific DNA binding (GO:0043565);; Molecular Function: protein heterodimerization activity (GO:0046982);;	K08065|1.4e-72|rcu:8263378|K08065 nuclear transcription Y subunit beta | (RefSeq) nuclear transcription factor Y subunit B-1	[K]	Transcription	Histone-like transcription factor (CBF/NF-Y) and archaeal histone	Nuclear transcription factor Y subunit B-10 GN=NFYB10 OS=Arabidopsis thaliana (Mouse-ear cress) PE=2 SV=1	Ccaat-binding transcription factor subunit A, putative {ECO:0000313|EMBL:EEF38481.1} OS=Ricinus communis (Castor bean) PE=4 SV=1	ccaat-binding transcription factor subunit A, putative [Ricinus communis]
rna-XM_030636410.1	[M]	Cell wall/membrane/envelope biogenesis	Molecular Function: dolichyl-phosphate beta-glucosyltransferase activity (GO:0004581);; Cellular Component: endoplasmic reticulum (GO:0005783);; Biological Process: protein glycosylation (GO:0006486);; Biological Process: sterol biosynthetic process (GO:0016126);; Biological Process: sphingoid biosynthetic process (GO:0046520);;	K00729|1.9e-156|cic:CICLE_v10032053mg|K00729 dolichyl-phosphate beta-glucosyltransferase [EC:2.4.1.117] | (RefSeq) hypothetical protein	[R]	General function prediction only	Glycosyl transferase family 2	--	Uncharacterized protein {ECO:0000313|EMBL:EXC30501.1} OS=Morus notabilis PE=4 SV=1	hypothetical protein L484_010749 [Morus notabilis]
rna-XM_030635626.1	--	--	Cellular Component: membrane (GO:0016020);;	--	--	--	Domain of unknown function (DUF588)	CASP-like protein 4D1 GN=RCOM_1206790 OS=Ricinus communis (Castor bean) PE=3 SV=1	CASP-like protein {ECO:0000256|RuleBase:RU361233} OS=Morus notabilis PE=3 SV=1	hypothetical protein L484_025963 [Morus notabilis]
rna-XM_030632509.1	--	--	--	--	[L]	Replication, recombination and repair	--	--	Nucleic acid binding protein, putative {ECO:0000313|EMBL:EEF39352.1} OS=Ricinus communis (Castor bean) PE=4 SV=1	PREDICTED: uncharacterized protein LOC102618267 isoform X8 [Citrus sinensis]
rna-XM_030633596.1	--	--	Molecular Function: metal ion binding (GO:0046872);;	--	[R]	General function prediction only	DRG Family Regulatory Proteins, Tma46	Zinc finger CCCH domain-containing protein 11 OS=Oryza sativa subsp. japonica (Rice) PE=2 SV=2	Zinc finger protein, putative {ECO:0000313|EMBL:EEF37161.1} OS=Ricinus communis (Castor bean) PE=4 SV=1	zinc finger protein, putative [Ricinus communis]
rna-XM_030634467.1	[J]	Translation, ribosomal structure and biogenesis	Molecular Function: translation elongation factor activity (GO:0003746);; Molecular Function: GTPase activity (GO:0003924);; Molecular Function: GTP binding (GO:0005525);; Cellular Component: cytoplasm (GO:0005737);; Biological Process: obsolete GTP catabolic process (GO:0006184);; Biological Process: translational elongation (GO:0006414);; Molecular Function: nucleotidyltransferase activity (GO:…	K03231|6.1e-256|pmum:103324261|K03231 elongation factor 1-alpha | (RefSeq) elongation factor 1-alpha-like	[J]	Translation, ribosomal structure and biogenesis	Elongation factor Tu GTP binding domain	Elongation factor 1-alpha GN=EF1 OS=Manihot esculenta (Cassava) PE=3 SV=1	Elongation factor 1-alpha {ECO:0000256|RuleBase:RU004060} OS=Prunus persica (Peach) PE=3 SV=1	hypothetical protein PRUPE_ppa005702mg [Prunus persica]
rna-XM_030634483.1	[LR]	--	Molecular Function: magnesium ion binding (GO:0000287);; Cellular Component: P-body (GO:0000932);; Molecular Function: mRNA binding (GO:0003729);; Biological Process: fatty acid beta-oxidation (GO:0006635);; Biological Process: primary shoot apical meristem specification (GO:0010072);; Biological Process: posttranscriptional gene silencing (GO:0016441);; Biological Process: protein import into pe…	K12613|2.8e-157|pmum:103332371|K12613 mRNA-decapping enzyme subunit 2 [EC:3.6.1.62] | (RefSeq) mRNA-decapping enzyme subunit 2	[A]	RNA processing and modification	Dcp2, box A domain	mRNA-decapping enzyme subunit 2 GN=MSH12.3 OS=Arabidopsis thaliana (Mouse-ear cress) PE=1 SV=1	mRNA decapping complex subunit 2 {ECO:0000313|EMBL:EXB85111.1} OS=Morus notabilis PE=4 SV=1	mRNA decapping complex subunit 2 [Morus notabilis]
rna-XM_030631115.1	--	--	--	--	--	--	--	--	Uncharacterized protein {ECO:0000313|EMBL:EXC19492.1} OS=Morus notabilis PE=4 SV=1	hypothetical protein L484_014122 [Morus notabilis]
rna-XM_030631083.1	--	--	--	K01488|5.2e-30|mdm:103412529|K01488 adenosine deaminase [EC:3.5.4.4] | (RefSeq) adenosine deaminase-like protein	[F]	Nucleotide transport and metabolism	Adenosine/AMP deaminase	--	Putative uncharacterized protein {ECO:0000313|EMBL:CAN68640.1} OS=Vitis vinifera (Grape) PE=4 SV=1	PREDICTED: LOW QUALITY PROTEIN: adenosine deaminase-like protein [Malus domestica]
rna-XM_030634368.1	--	--	--	--	--	--	Protein of unknown function (DUF4005)	Protein IQ-DOMAIN 1 GN=IQD1 OS=Arabidopsis thaliana (Mouse-ear cress) PE=1 SV=1	Protein IQ-DOMAIN 1 {ECO:0000313|EMBL:EXC19503.1} OS=Morus notabilis PE=4 SV=1	Protein IQ-DOMAIN 1 [Morus notabilis]
rna-XM_030636508.1	--	--	--	--	--	--	Alpha/beta hydrolase family	Methylesterase 17 GN=MES17 OS=Arabidopsis thaliana (Mouse-ear cress) PE=1 SV=1	Hydrolase family protein {ECO:0000313|EMBL:EEE99998.2} OS=Populus trichocarpa (Western balsam poplar) PE=4 SV=1	hydrolase family protein [Populus trichocarpa]
rna-XM_030633400.1	--	--	--	--	--	--	--	--	Uncharacterized protein {ECO:0000313|EMBL:EXC07560.1} OS=Morus notabilis PE=4 SV=1	hypothetical protein L484_005867 [Morus notabilis]
rna-XM_030631037.1	--	--	--	--	--	--	Ubiquitin-binding WIYLD domain	Histone-lysine N-methyltransferase SUVR1 OS=Arabidopsis thaliana (Mouse-ear cress) PE=2 SV=2	Ubiquitin-binding WIYLD domain protein {ECO:0000313|EMBL:AES99560.1} OS=Medicago truncatula (Barrel medic) PE=4 SV=1	hypothetical protein MTR_5g082250 [Medicago truncatula]
rna-XM_030636492.1	--	--	--	--	[R]	General function prediction only	Yippee zinc-binding/DNA-binding /Mis18, centromere assembly	Protein yippee-like OS=Solanum tuberosum (Potato) PE=2 SV=1	Protein yippee-like {ECO:0000256|RuleBase:RU110713} OS=Morus notabilis PE=3 SV=1	hypothetical protein L484_026408 [Morus notabilis]
rna-XM_030634406.1	--	--	--	K16546|1.6e-131|pmum:103332426|K16546 FGFR1 oncogene partner | (RefSeq) protein TONNEAU 1a-like	--	--	LisH	Protein TONNEAU 1a GN=F28P10 OS=Arabidopsis thaliana (Mouse-ear cress) PE=1 SV=1	FGFR1 oncogene partner {ECO:0000313|EMBL:EXB88486.1} OS=Morus notabilis PE=4 SV=1	FGFR1 oncogene partner [Morus notabilis]
rna-XM_030631127.1	--	--	--	--	--	--	FAR1 DNA-binding domain	Protein FAR1-RELATED SEQUENCE 5 GN=FRS5 OS=Arabidopsis thaliana (Mouse-ear cress) PE=2 SV=1	Putative uncharacterized protein {ECO:0000313|EMBL:CAN68463.1} OS=Vitis vinifera (Grape) PE=4 SV=1	PREDICTED: protein FAR1-RELATED SEQUENCE 5-like [Vitis vinifera]
rna-XM_030633980.1	--	--	--	--	--	--	--	--	Uncharacterized protein {ECO:0000313|EMBL:EXB58201.1} OS=Morus notabilis PE=4 SV=1	hypothetical protein L484_026404 [Morus notabilis]
rna-XM_030632513.1	--	--	--	--	[L]	Replication, recombination and repair	--	--	Uncharacterized protein {ECO:0000313|EMBL:EXB96519.1} OS=Morus notabilis PE=4 SV=1	hypothetical protein L484_011229 [Morus notabilis]
rna-XM_030635208.1	--	--	--	--	--	--	--	--	Uncharacterized protein {ECO:0000313|EMBL:EXB88503.1} OS=Morus notabilis PE=4 SV=1	hypothetical protein L484_017256 [Morus notabilis]
rna-XM_030634488.1	[G]	Carbohydrate transport and metabolism	Molecular Function: transporter activity (GO:0005215);; Biological Process: transport (GO:0006810);; Cellular Component: integral component of membrane (GO:0016021);;	K09872|9.6e-138|adu:107467925|K09872 aquaporin PIP | (RefSeq) aquaporin PIP2-2	[G]	Carbohydrate transport and metabolism	Major intrinsic protein	Aquaporin PIP2-2, N-terminally processed GN=T2N18.7 OS=Arabidopsis thaliana (Mouse-ear cress) PE=1 SV=2	Aquaporin PIP2-1 {ECO:0000313|EMBL:EXB85110.1} OS=Morus notabilis PE=3 SV=1	Aquaporin PIP2-1 [Morus notabilis]
rna-XM_030634474.1	--	--	Molecular Function: nucleic acid binding (GO:0003676);; Cellular Component: nucleus (GO:0005634);; Biological Process: DNA metabolic process (GO:0006259);; Biological Process: cellular macromolecule biosynthetic process (GO:0034645);;	--	--	--	Vitamin-D-receptor interacting Mediator subunit 4	Mediator of RNA polymerase II transcription subunit 4 GN=F9G14.160 OS=Arabidopsis thaliana (Mouse-ear cress) PE=1 SV=1	Uncharacterized protein {ECO:0000313|EMBL:EXB81224.1} OS=Morus notabilis PE=4 SV=1	hypothetical protein L484_013165 [Morus notabilis]
rna-XM_030634466.1	--	--	--	--	[Z]	Cytoskeleton	Myosin-like coiled-coil protein	--	Uncharacterized protein {ECO:0000313|EMBL:EXB80109.1} OS=Morus notabilis PE=4 SV=1	hypothetical protein L484_013436 [Morus notabilis]
rna-XM_030632217.1	--	--	--	--	[R]	General function prediction only	C2H2-type zinc finger	Zinc finger protein ZAT5 GN=ZAT5 OS=Arabidopsis thaliana (Mouse-ear cress) PE=2 SV=1	Zinc finger protein ZAT11 {ECO:0000313|EMBL:EXB65294.1} OS=Morus notabilis PE=4 SV=1	Zinc finger protein ZAT11 [Morus notabilis]
rna-XM_030632704.1	--	--	--	--	--	--	Probable zinc-ribbon domain	Uncharacterized protein At5g05190 GN=Y-1 OS=Arabidopsis thaliana (Mouse-ear cress) PE=1 SV=1	Uncharacterized protein {ECO:0000313|EMBL:EXB93423.1} OS=Morus notabilis PE=4 SV=1	hypothetical protein L484_002053 [Morus notabilis]
rna-XM_030634394.1	[S]	Function unknown	Cellular Component: mitochondrion (GO:0005739);;	--	[S]	Function unknown	Uncharacterised ACR, YagE family COG1723	--	Uncharacterized protein {ECO:0000313|EMBL:KGN50474.1} OS=Cucumis sativus (Cucumber) PE=4 SV=1	PREDICTED: uncharacterized protein LOC103439523 [Malus domestica]
rna-XM_030632357.1	[RTKL]	--	Molecular Function: protein serine/threonine kinase activity (GO:0004674);; Molecular Function: ATP binding (GO:0005524);; Biological Process: protein phosphorylation (GO:0006468);; Biological Process: signal transduction (GO:0007165);;	K07198|6.2e-184|vvi:100241678|K07198 5'-AMP-activated protein kinase, catalytic alpha subunit [EC:2.7.11.11] | (RefSeq) CIPK13; CBL-interacting protein kinase 13	[T]	Signal transduction mechanisms	Protein kinase domain	CBL-interacting protein kinase 2 OS=Oryza sativa subsp. japonica (Rice) PE=2 SV=1	CBL-interacting protein kinase 2 {ECO:0000313|EMBL:EXB25886.1} OS=Morus notabilis PE=4 SV=1	CBL-interacting protein kinase 2 [Morus notabilis]
rna-XM_030636526.1	--	--	Molecular Function: FMN binding (GO:0010181);; Molecular Function: oxidoreductase activity (GO:0016491);; Biological Process: oxidation-reduction process (GO:0055114);;	--	--	--	--	--	Uncharacterized protein {ECO:0000313|EMBL:EMJ19920.1} OS=Prunus persica (Peach) PE=4 SV=1	hypothetical protein PRUPE_ppa009036mg [Prunus persica]
rna-XM_030633588.1	--	--	--	--	--	--	--	--	Uncharacterized protein {ECO:0000313|EMBL:EXC07560.1} OS=Morus notabilis PE=4 SV=1	hypothetical protein L484_005867 [Morus notabilis]
rna-XM_030632047.1	--	--	--	--	[U]	Intracellular trafficking, secretion, and vesicular transport	Reticulon	Reticulon-like protein B16 GN=RTNLB16 OS=Arabidopsis thaliana (Mouse-ear cress) PE=2 SV=1	Reticulon-like protein {ECO:0000256|RuleBase:RU210713} OS=Prunus persica (Peach) PE=4 SV=1	hypothetical protein PRUPE_ppa010739mg [Prunus persica]
rna-XM_030633612.1	--	--	--	--	[R]	General function prediction only	Reverse transcriptase (RNA-dependent DNA polymerase)	Putative ribonuclease H protein At1g65750 GN=At1g65750 OS=Arabidopsis thaliana (Mouse-ear cress) PE=3 SV=1	Uncharacterized protein {ECO:0000313|EMBL:CCA66036.1} OS=Beta vulgaris subsp. vulgaris (sugar beet) PE=4 SV=1	hypothetical protein [Beta vulgaris subsp. vulgaris]
rna-XM_030634496.1	--	--	--	--	--	--	--	--	--	PREDICTED: uncharacterized protein LOC104210230, partial [Nicotiana sylvestris]
rna-XM_030632388.1	--	--	Molecular Function: cysteine-type endopeptidase inhibitor activity (GO:0004869);; Cellular Component: endoplasmic reticulum (GO:0005783);; Cellular Component: cytosol (GO:0005829);; Biological Process: proteolysis (GO:0006508);; Biological Process: hyperosmotic response (GO:0006972);; Biological Process: response to oxidative stress (GO:0006979);; Molecular Function: peptidase activity (GO:000823…	--	--	--	Aspartic acid proteinase inhibitor	Cysteine proteinase inhibitor 12 (Precursor) OS=Oryza sativa subsp. japonica (Rice) PE=2 SV=1	Cysteine proteinase inhibitor 12 {ECO:0000313|EMBL:EXB62705.1} OS=Morus notabilis PE=4 SV=1	Cysteine proteinase inhibitor 12 [Morus notabilis]
rna-XM_030633101.1	[R]	General function prediction only	Cellular Component: endoplasmic reticulum (GO:0005783);; Biological Process: regulation of mitotic cell cycle (GO:0007346);; Molecular Function: hydrolase activity, acting on carbon-nitrogen (but not peptide) bonds, in cyclic amides (GO:0016812);; Biological Process: histidine catabolic process to glutamate and formamide (GO:0019556);; Cellular Component: perinuclear region of cytoplasm (GO:00484…	--	--	--	Amidohydrolase family	--	Exoenzymes regulatory protein aepA, putative {ECO:0000313|EMBL:EEF49559.1} OS=Ricinus communis (Castor bean) PE=4 SV=1	Exoenzymes regulatory protein aepA precursor, putative [Ricinus communis]
rna-XM_030631086.1	--	--	Cellular Component: membrane (GO:0016020);; Cellular Component: cell part (GO:0044464);;	--	--	--	Domain of unknown function (DUF588)	CASP-like protein 4D2 GN=At2g39518 OS=Arabidopsis thaliana (Mouse-ear cress) PE=2 SV=1	CASP-like protein {ECO:0000256|RuleBase:RU361233} OS=Morus notabilis PE=3 SV=1	hypothetical protein L484_011408 [Morus notabilis]
rna-XM_030631075.1	--	--	--	--	--	--	--	--	Uncharacterized protein {ECO:0000313|EMBL:ERM93429.1} OS=Amborella trichopoda PE=4 SV=1	hypothetical protein AMTR_s03969p00007230 [Amborella trichopoda]
rna-XM_030632796.1	[R]	General function prediction only	Molecular Function: protein kinase activity (GO:0004672);; Molecular Function: transporter activity (GO:0005215);; Molecular Function: ATP binding (GO:0005524);; Biological Process: protein phosphorylation (GO:0006468);; Biological Process: transport (GO:0006810);;	K08869|0.0e+00|pper:PRUPE_ppa001434mg|K08869 aarF domain-containing kinase | (RefSeq) hypothetical protein	[R]	General function prediction only	ABC1 family	Uncharacterized aarF domain-containing protein kinase At1g79600, chloroplastic (Precursor) GN=At1g79600 OS=Arabidopsis thaliana (Mouse-ear cress) PE=2 SV=1	Uncharacterized protein {ECO:0000313|EMBL:EXB80095.1} OS=Morus notabilis PE=4 SV=1	Uncharacterized protein L484_013421 [Morus notabilis]
rna-XM_030634457.1	[E]	Amino acid transport and metabolism	Molecular Function: diaminopimelate decarboxylase activity (GO:0008836);; Biological Process: lysine biosynthetic process via diaminopimelate (GO:0009089);; Cellular Component: chloroplast (GO:0009507);;	K01586|5.1e-240|pmum:103335683|K01586 diaminopimelate decarboxylase [EC:4.1.1.20] | (RefSeq) diaminopimelate decarboxylase 1, chloroplastic-like	[E]	Amino acid transport and metabolism	Pyridoxal-dependent decarboxylase, pyridoxal binding domain	Diaminopimelate decarboxylase 2, chloroplastic (Precursor) GN=F14F18.50 OS=Arabidopsis thaliana (Mouse-ear cress) PE=2 SV=1	Diaminopimelate decarboxylase 2 {ECO:0000313|EMBL:EXC04415.1} OS=Morus notabilis PE=3 SV=1	Diaminopimelate decarboxylase 2 [Morus notabilis]
rna-XM_030635279.1	[K]	Transcription	Molecular Function: DNA binding (GO:0003677);; Cellular Component: intracellular part (GO:0044424);;	--	[K]	Transcription	Histone-like transcription factor (CBF/NF-Y) and archaeal histone	Nuclear transcription factor Y subunit C-1 GN=T8P19.100 OS=Arabidopsis thaliana (Mouse-ear cress) PE=1 SV=1	Uncharacterized protein {ECO:0000313|EMBL:EMJ19900.1} OS=Prunus persica (Peach) PE=4 SV=1	hypothetical protein PRUPE_ppa008839mg [Prunus persica]
rna-XM_030632489.1	[G]	Carbohydrate transport and metabolism	Biological Process: metabolic process (GO:0008152);; Molecular Function: lyase activity (GO:0016829);;	--	--	--	KDPG and KHG aldolase	--	KHG/KDPG aldolase {ECO:0000313|EMBL:EXB62711.1} OS=Morus notabilis PE=4 SV=1	KHG/KDPG aldolase [Morus notabilis]
rna-XM_030633724.1	[B]	Chromatin structure and dynamics	Cellular Component: nucleus (GO:0005634);; Biological Process: regulation of transcription, DNA-templated (GO:0006355);; Molecular Function: sequence-specific DNA binding (GO:0043565);; Molecular Function: protein heterodimerization activity (GO:0046982);;	K08065|9.5e-80|rcu:8263378|K08065 nuclear transcription Y subunit beta | (RefSeq) nuclear transcription factor Y subunit B-1	[K]	Transcription	Histone-like transcription factor (CBF/NF-Y) and archaeal histone	Nuclear transcription factor Y subunit B-10 GN=NFYB10 OS=Arabidopsis thaliana (Mouse-ear cress) PE=2 SV=1	Ccaat-binding transcription factor subunit A, putative {ECO:0000313|EMBL:EEF38481.1} OS=Ricinus communis (Castor bean) PE=4 SV=1	ccaat-binding transcription factor subunit A, putative [Ricinus communis]
rna-XM_030633735.1	[G]	Carbohydrate transport and metabolism	Molecular Function: triose-phosphate isomerase activity (GO:0004807);; Molecular Function: copper ion binding (GO:0005507);; Cellular Component: cell wall (GO:0005618);; Cellular Component: mitochondrion (GO:0005739);; Cellular Component: vacuole (GO:0005773);; Cellular Component: plasma membrane (GO:0005886);; Biological Process: glycolytic process (GO:0006096);; Cellular Component: chloroplast …	K01803|4.4e-126|pop:POPTR_0010s21100g|K01803 triosephosphate isomerase (TIM) [EC:5.3.1.1] | (RefSeq) POPTRDRAFT_724697; Triosephosphate isomerase family protein	[G]	Carbohydrate transport and metabolism	Triosephosphate isomerase	Triosephosphate isomerase, cytosolic GN=TPIP1 OS=Petunia hybrida (Petunia) PE=2 SV=1	Triosephosphate isomerase {ECO:0000256|RuleBase:RU000517} OS=Populus trichocarpa (Western balsam poplar) PE=2 SV=1	Triosephosphate isomerase family protein [Populus trichocarpa]
rna-XM_030635662.1	[MG]	--	Cellular Component: plasma membrane (GO:0005886);; Biological Process: D-xylose metabolic process (GO:0042732);; Biological Process: cellular metabolic process (GO:0044237);; Molecular Function: UDP-glucuronate decarboxylase activity (GO:0048040);; Molecular Function: coenzyme binding (GO:0050662);;	K08678|1.4e-191|csv:101210360|K08678 UDP-glucuronate decarboxylase [EC:4.1.1.35] | (RefSeq) UDP-glucuronic acid decarboxylase 6	[GM]	--	GDP-mannose 4,6 dehydratase	UDP-glucuronic acid decarboxylase 6 GN=UXS6 OS=Arabidopsis thaliana (Mouse-ear cress) PE=2 SV=1	UDP-glucuronic acid decarboxylase 1 {ECO:0000313|EMBL:EXB58139.1} OS=Morus notabilis PE=4 SV=1	UDP-glucuronic acid decarboxylase 1 [Morus notabilis]
rna-XM_030632761.1	[KL]	--	Molecular Function: nucleic acid binding (GO:0003676);; Molecular Function: metal ion binding (GO:0046872);;	K15710|0.0e+00|pmum:103333149|K15710 E3 ubiquitin-protein ligase SHPRH [EC:3.6.4.- 2.3.2.27] | (RefSeq) E3 ubiquitin-protein ligase SHPRH	[L]	Replication, recombination and repair	SNF2 family N-terminal domain	Putative SWI/SNF-related matrix-associated actin-dependent regulator of chromatin subfamily A member 3-like 2 GN=At5g22750 OS=Arabidopsis thaliana (Mouse-ear cress) PE=2 SV=1	E3 ubiquitin-protein ligase SHPRH {ECO:0000313|EMBL:EXB93421.1} OS=Morus notabilis PE=4 SV=1	E3 ubiquitin-protein ligase SHPRH [Morus notabilis]
rna-XM_030634602.1	--	--	--	--	--	--	--	--	Uncharacterized protein {ECO:0000313|EMBL:KDP46232.1} OS=Jatropha curcas (Barbados nut) PE=4 SV=1	PREDICTED: uncharacterized protein LOC103963140 [Pyrus x bretschneideri]
rna-XM_030633487.1	[R]	General function prediction only	Biological Process: maltose metabolic process (GO:0000023);; Cellular Component: plasma membrane (GO:0005886);; Cellular Component: plastoglobule (GO:0010287);; Biological Process: chlorophyll catabolic process (GO:0015996);; Molecular Function: kinase activity (GO:0016301);; Biological Process: phosphorylation (GO:0016310);; Biological Process: starch biosynthetic process (GO:0019252);; Biologic…	K08869|2.2e-255|pper:PRUPE_ppa003710mg|K08869 aarF domain-containing kinase | (RefSeq) hypothetical protein	[R]	General function prediction only	ABC1 family	Uncharacterized aarF domain-containing protein kinase At5g05200, chloroplastic (Precursor) GN=At5g05200 OS=Arabidopsis thaliana (Mouse-ear cress) PE=2 SV=1	Uncharacterized protein {ECO:0000313|EMBL:EXB93422.1} OS=Morus notabilis PE=4 SV=1	hypothetical protein L484_002052 [Morus notabilis]
rna-XM_030632795.1	--	--	Cellular Component: integral component of membrane (GO:0016021);;	--	[S]	Function unknown	Lung seven transmembrane receptor	--	Uncharacterized protein {ECO:0000313|EMBL:ESR49179.1} OS=Citrus clementina PE=4 SV=1	PREDICTED: transmembrane protein 87A-like [Malus domestica]
rna-XM_030632107.1	--	--	--	--	[U]	Intracellular trafficking, secretion, and vesicular transport	Reticulon	Reticulon-like protein B16 GN=RTNLB16 OS=Arabidopsis thaliana (Mouse-ear cress) PE=2 SV=1	Reticulon-like protein {ECO:0000256|RuleBase:RU210713} OS=Prunus persica (Peach) PE=4 SV=1	hypothetical protein PRUPE_ppa010739mg [Prunus persica]
rna-XM_030635355.1	--	--	--	--	[R]	General function prediction only	C2 domain	Elicitor-responsive protein 1 GN=ERG1 OS=Oryza sativa subsp. indica (Rice) PE=2 SV=2	Uncharacterized protein {ECO:0000313|EMBL:EMJ19740.1} OS=Prunus persica (Peach) PE=4 SV=1	hypothetical protein PRUPE_ppa012756mg [Prunus persica]
rna-XM_030635085.1	[K]	Transcription	Cellular Component: nucleus (GO:0005634);; Biological Process: DNA-templated transcription, initiation (GO:0006352);; Molecular Function: protein heterodimerization activity (GO:0046982);; Biological Process: regulation of DNA-binding transcription factor activity (GO:0051090);;	K03131|1.5e-243|pmum:103329185|K03131 transcription initiation factor TFIID subunit 6 | (RefSeq) transcription initiation factor TFIID subunit 6	[K]	Transcription	TAF6 C-terminal HEAT repeat domain	Transcription initiation factor TFIID subunit 6 GN=F13M7.6 OS=Arabidopsis thaliana (Mouse-ear cress) PE=1 SV=1	Transcription initiation factor TFIID subunit 6 {ECO:0000313|EMBL:EXB78675.1} OS=Morus notabilis PE=4 SV=1	Transcription initiation factor TFIID subunit 6 [Morus notabilis]
rna-XM_030632935.1	[MG]	--	Cellular Component: plasma membrane (GO:0005886);; Biological Process: D-xylose metabolic process (GO:0042732);; Biological Process: cellular metabolic process (GO:0044237);; Molecular Function: UDP-glucuronate decarboxylase activity (GO:0048040);; Molecular Function: coenzyme binding (GO:0050662);;	K08678|1.4e-191|csv:101210360|K08678 UDP-glucuronate decarboxylase [EC:4.1.1.35] | (RefSeq) UDP-glucuronic acid decarboxylase 6	[GM]	--	GDP-mannose 4,6 dehydratase	UDP-glucuronic acid decarboxylase 6 GN=UXS6 OS=Arabidopsis thaliana (Mouse-ear cress) PE=2 SV=1	UDP-glucuronic acid decarboxylase 1 {ECO:0000313|EMBL:EXB58139.1} OS=Morus notabilis PE=4 SV=1	UDP-glucuronic acid decarboxylase 1 [Morus notabilis]
rna-XM_030634494.1	--	--	Cellular Component: Golgi apparatus (GO:0005794);; Cellular Component: cis-Golgi network (GO:0005801);; Cellular Component: cytosol (GO:0005829);; Biological Process: ER to Golgi vesicle-mediated transport (GO:0006888);; Biological Process: plant-type cell wall biogenesis (GO:0009832);; Biological Process: glucuronoxylan metabolic process (GO:0010413);; Biological Process: xylan biosynthetic proc…	K20300|2.0e-90|adu:107483232|K20300 trafficking protein particle complex subunit 1 | (RefSeq) trafficking protein particle complex subunit 1-like	[U]	Intracellular trafficking, secretion, and vesicular transport	Sybindin-like family	--	BnaC06g04400D protein {ECO:0000313|EMBL:CDY25215.1} OS=Brassica napus (Rape) PE=4 SV=1	PREDICTED: trafficking protein particle complex subunit 1 [Brassica rapa]
rna-XM_030636384.1	[R]	General function prediction only	Molecular Function: transporter activity (GO:0005215);; Cellular Component: membrane (GO:0016020);; Biological Process: transmembrane transport (GO:0055085);;	K06901|1.6e-251|rcu:8259529|K06901 putative MFS transporter, AGZA family, xanthine/uracil permease | (RefSeq) adenine/guanine permease AZG1	--	--	Permease family	Adenine/guanine permease AZG1 GN=AZG1 OS=Arabidopsis thaliana (Mouse-ear cress) PE=2 SV=1	Adenine/guanine permease AZG1 {ECO:0000313|EMBL:EXB96512.1} OS=Morus notabilis PE=4 SV=1	Adenine/guanine permease AZG1 [Morus notabilis]
rna-XM_030633346.1	--	--	--	--	--	--	EamA-like transporter family	WAT1-related protein At2g39510 GN=At2g39510 OS=Arabidopsis thaliana (Mouse-ear cress) PE=2 SV=1	Auxin-induced protein 5NG4 {ECO:0000313|EMBL:EXB65301.1} OS=Morus notabilis PE=4 SV=1	Auxin-induced protein 5NG4 [Morus notabilis]
rna-XM_030636110.1	[G]	Carbohydrate transport and metabolism	Molecular Function: beta-N-acetylhexosaminidase activity (GO:0004563);; Cellular Component: vacuole (GO:0005773);; Cellular Component: cytosol (GO:0005829);; Biological Process: carbohydrate metabolic process (GO:0005975);; Cellular Component: plant-type cell wall (GO:0009505);; Molecular Function: cation binding (GO:0043169);;	K12373|4.7e-258|pper:PRUPE_ppa003880mg|K12373 hexosaminidase [EC:3.2.1.52] | (RefSeq) hypothetical protein	[G]	Carbohydrate transport and metabolism	Glycosyl hydrolase family 20, catalytic domain	Beta-hexosaminidase 1 (Precursor) GN=T26I12.140 OS=Arabidopsis thaliana (Mouse-ear cress) PE=1 SV=1	Beta-hexosaminidase {ECO:0000256|PIRNR:PIRNR001093} OS=Prunus persica (Peach) PE=3 SV=1	hypothetical protein PRUPE_ppa003880mg [Prunus persica]
rna-XM_030634484.1	[I]	Lipid transport and metabolism	--	--	[I]	Lipid transport and metabolism	Serine aminopeptidase, S33	Caffeoylshikimate esterase GN=CSE OS=Arabidopsis thaliana (Mouse-ear cress) PE=1 SV=1	Uncharacterized protein {ECO:0000313|EMBL:EXB80079.1} OS=Morus notabilis PE=4 SV=1	hypothetical protein L484_013404 [Morus notabilis]
rna-XM_030633300.1	--	--	Cellular Component: membrane (GO:0016020);;	--	--	--	Domain of unknown function (DUF588)	CASP-like protein 4C1 GN=RCOM_0464280 OS=Ricinus communis (Castor bean) PE=2 SV=1	CASP-like protein {ECO:0000256|RuleBase:RU361233} OS=Morus notabilis PE=3 SV=1	hypothetical protein L484_026334 [Morus notabilis]
rna-XM_030634053.1	[T]	Signal transduction mechanisms	Biological Process: maltose metabolic process (GO:0000023);; Biological Process: starch catabolic process (GO:0005983);; Biological Process: protein dephosphorylation (GO:0006470);; Molecular Function: protein tyrosine/serine/threonine phosphatase activity (GO:0008138);; Cellular Component: chloroplast (GO:0009507);; Biological Process: starch biosynthetic process (GO:0019252);; Biological Proces…	--	[V]	Defense mechanisms	Dual specificity phosphatase, catalytic domain	Phosphoglucan phosphatase LSF2, chloroplastic (Precursor) GN=LSF2 OS=Arabidopsis thaliana (Mouse-ear cress) PE=1 SV=1	Uncharacterized protein {ECO:0000313|EMBL:EMJ19987.1} OS=Prunus persica (Peach) PE=4 SV=1	PREDICTED: phosphoglucan phosphatase LSF2, chloroplastic [Prunus mume]
rna-XM_030635691.1	[RTKL]	--	Molecular Function: protein serine/threonine kinase activity (GO:0004674);; Molecular Function: non-membrane spanning protein tyrosine kinase activity (GO:0004715);; Molecular Function: ATP binding (GO:0005524);; Cellular Component: nucleolus (GO:0005730);; Cellular Component: cytoplasm (GO:0005737);; Cellular Component: plasma membrane (GO:0005886);; Biological Process: protein autophosphorylati…	K04733|1.8e-174|fve:101310935|K04733 interleukin-1 receptor-associated kinase 4 [EC:2.7.11.1] | (RefSeq) protein kinase APK1A, chloroplastic-like	[T]	Signal transduction mechanisms	Protein kinase domain	Protein kinase APK1A, chloroplastic (Precursor) GN=APK1A OS=Arabidopsis thaliana (Mouse-ear cress) PE=2 SV=1	Protein kinase APK1A {ECO:0000313|EMBL:EXC30494.1} OS=Morus notabilis PE=3 SV=1	Protein kinase APK1A [Morus notabilis]
rna-XM_030630911.1	[O]	Posttranslational modification, protein turnover, chaperones	Molecular Function: ATP binding (GO:0005524);; Cellular Component: mitochondrion (GO:0005739);; Biological Process: protein folding (GO:0006457);; Biological Process: response to stress (GO:0006950);; Molecular Function: unfolded protein binding (GO:0051082);;	K03283|0.0e+00|mdm:103436566|K03283 heat shock 70kDa protein 1/8 | (RefSeq) heat shock 70 kDa protein, mitochondrial	[O]	Posttranslational modification, protein turnover, chaperones	Hsp70 protein	Heat shock 70 kDa protein, mitochondrial (Precursor) OS=Phaseolus vulgaris (Kidney bean) PE=1 SV=1	Uncharacterized protein {ECO:0000313|EnsemblPlants:GLYMA15G06530.1} OS=Glycine max (Soybean) PE=3 SV=1	PREDICTED: heat shock 70 kDa protein, mitochondrial [Malus domestica]
rna-XM_030631966.1	--	--	Cellular Component: nucleus (GO:0005634);; Cellular Component: plasma membrane (GO:0005886);; Molecular Function: zinc ion binding (GO:0008270);;	K15707|1.4e-63|pop:POPTR_0019s10760g|K15707 RING finger protein 170 [EC:2.3.2.27] | (RefSeq) POPTRDRAFT_738775; zinc finger family protein	[S]	Function unknown	Protein of unknown function (DUF1232)	--	Zinc finger family protein {ECO:0000313|EMBL:EEF00348.1} OS=Populus trichocarpa (Western balsam poplar) PE=4 SV=1	zinc finger family protein [Populus trichocarpa]
rna-XM_030636423.1	--	--	--	--	--	--	--	--	Uncharacterized protein {ECO:0000313|EMBL:EXB88503.1} OS=Morus notabilis PE=4 SV=1	hypothetical protein L484_017256 [Morus notabilis]
rna-XM_030632777.1	[I]	Lipid transport and metabolism	Cellular Component: mitochondrion (GO:0005739);; Biological Process: phosphatidylinositol biosynthetic process (GO:0006661);; Molecular Function: CDP-diacylglycerol-glycerol-3-phosphate 3-phosphatidyltransferase activity (GO:0008444);; Cellular Component: chloroplast envelope (GO:0009941);; Cellular Component: integral component of membrane (GO:0016021);;	K00995|2.1e-98|rcu:8264794|K00995 CDP-diacylglycerol--glycerol-3-phosphate 3-phosphatidyltransferase [EC:2.7.8.5] | (RefSeq) CDP-diacylglycerol--glycerol-3-phosphate 3-phosphatidyltransferase 2	[I]	Lipid transport and metabolism	CDP-alcohol phosphatidyltransferase	CDP-diacylglycerol--glycerol-3-phosphate 3-phosphatidyltransferase 2 GN=T15C9.30 OS=Arabidopsis thaliana (Mouse-ear cress) PE=1 SV=1	CDP-diacylglycerol--glycerol-3-phosphate 3-phosphatidyltransferase {ECO:0000313|EMBL:EXB88497.1} OS=Morus notabilis PE=3 SV=1	CDP-diacylglycerol--glycerol-3-phosphate 3-phosphatidyltransferase [Morus notabilis]
rna-XM_030632511.1	--	--	--	--	[L]	Replication, recombination and repair	--	--	Nucleic acid binding protein, putative {ECO:0000313|EMBL:EEF39352.1} OS=Ricinus communis (Castor bean) PE=4 SV=1	PREDICTED: uncharacterized protein LOC102618267 isoform X8 [Citrus sinensis]
rna-XM_030635095.1	--	--	--	--	[A]	RNA processing and modification	RING-variant domain	--	Uncharacterized protein {ECO:0000313|EMBL:EXC07550.1} OS=Morus notabilis PE=4 SV=1	hypothetical protein L484_005857 [Morus notabilis]
rna-XM_030631061.1	[R]	General function prediction only	Molecular Function: zinc ion binding (GO:0008270);;	--	[S]	Function unknown	WD domain, G-beta repeat	Autophagy-related protein 18c GN=ATG18C OS=Arabidopsis thaliana (Mouse-ear cress) PE=2 SV=1	WD repeat domain phosphoinositide-interacting protein 3 {ECO:0000313|EMBL:EXC21102.1} OS=Morus notabilis PE=4 SV=1	WD repeat domain phosphoinositide-interacting protein 3 [Morus notabilis]
rna-XM_030632359.1	[R]	General function prediction only	Molecular Function: RNA-directed 5'-3' RNA polymerase activity (GO:0003968);; Cellular Component: cytosol (GO:0005829);;	--	[BK]	--	Macro domain	--	Uncharacterized protein {ECO:0000313|EMBL:EXC20957.1} OS=Morus notabilis PE=4 SV=1	hypothetical protein L484_003426 [Morus notabilis]
rna-XM_030635507.1	--	--	--	--	--	--	WRKY DNA -binding domain	Probable WRKY transcription factor 70 GN=WRKY70 OS=Arabidopsis thaliana (Mouse-ear cress) PE=2 SV=1	Uncharacterized protein {ECO:0000313|EMBL:EMJ20938.1} OS=Prunus persica (Peach) PE=4 SV=1	PREDICTED: probable WRKY transcription factor 70 [Prunus mume]
rna-XM_030631121.1	--	--	--	--	[R]	General function prediction only	Domain of unknown function (DUF4283)	--	Putative uncharacterized protein {ECO:0000313|EMBL:EEF41620.1} OS=Ricinus communis (Castor bean) PE=4 SV=1	PREDICTED: uncharacterized protein LOC102621950 [Citrus sinensis]
rna-XM_030634399.1	[E]	Amino acid transport and metabolism	--	K14638|3.3e-158|pmum:103332503|K14638 solute carrier family 15 (peptide/histidine transporter), member 3/4 | (RefSeq) protein NRT1/ PTR FAMILY 2.3-like	[E]	Amino acid transport and metabolism	POT family	Protein NRT1/ PTR FAMILY 2.7 GN=F9K21.230 OS=Arabidopsis thaliana (Mouse-ear cress) PE=1 SV=1	Putative nitrate excretion transporter 6 {ECO:0000313|EMBL:EXC19480.1} OS=Morus notabilis PE=4 SV=1	putative nitrate excretion transporter 6 [Morus notabilis]
rna-XM_030632023.1	[RTKL]	--	Molecular Function: protein serine/threonine kinase activity (GO:0004674);; Molecular Function: ATP binding (GO:0005524);; Biological Process: protein phosphorylation (GO:0006468);;	--	--	--	Protein tyrosine kinase	Serine/threonine-protein kinase-like protein CCR2 (Precursor) GN=T16B24.18 OS=Arabidopsis thaliana (Mouse-ear cress) PE=1 SV=1	Serine/threonine-protein kinase-like protein {ECO:0000313|EMBL:EXB80090.1} OS=Morus notabilis PE=3 SV=1	PREDICTED: serine/threonine-protein kinase-like protein CCR2 isoform X1 [Vitis vinifera]
rna-XM_030631106.1	--	--	--	K16546|8.5e-125|pmum:103332426|K16546 FGFR1 oncogene partner | (RefSeq) protein TONNEAU 1a-like	--	--	LisH	Protein TONNEAU 1a GN=F28P10 OS=Arabidopsis thaliana (Mouse-ear cress) PE=1 SV=1	FGFR1 oncogene partner {ECO:0000313|EMBL:EXB88486.1} OS=Morus notabilis PE=4 SV=1	FGFR1 oncogene partner [Morus notabilis]
rna-XM_030635593.1	[M]	Cell wall/membrane/envelope biogenesis	Molecular Function: dolichyl-phosphate beta-glucosyltransferase activity (GO:0004581);; Cellular Component: endoplasmic reticulum (GO:0005783);; Biological Process: protein glycosylation (GO:0006486);; Biological Process: sterol biosynthetic process (GO:0016126);; Biological Process: sphingoid biosynthetic process (GO:0046520);;	K00729|5.3e-159|cic:CICLE_v10032053mg|K00729 dolichyl-phosphate beta-glucosyltransferase [EC:2.4.1.117] | (RefSeq) hypothetical protein	[R]	General function prediction only	Glycosyl transferase family 2	--	Uncharacterized protein {ECO:0000313|EMBL:EXC30501.1} OS=Morus notabilis PE=4 SV=1	hypothetical protein L484_010749 [Morus notabilis]
rna-XM_030636108.1	[R]	General function prediction only	Cellular Component: plasma membrane (GO:0005886);; Biological Process: response to salt stress (GO:0009651);;	--	[R]	General function prediction only	Ankyrin repeats (3 copies)	Ankyrin repeat-containing protein At3g12360 GN=At3g12360 OS=Arabidopsis thaliana (Mouse-ear cress) PE=2 SV=1	Ankyrin repeat-containing protein {ECO:0000313|EMBL:EXB88513.1} OS=Morus notabilis PE=4 SV=1	Ankyrin repeat-containing protein [Morus notabilis]
rna-XM_030634489.1	[K]	Transcription	Molecular Function: translation initiation factor activity (GO:0003743);; Molecular Function: catalytic activity (GO:0003824);; Molecular Function: ATP binding (GO:0005524);; Cellular Component: transcription factor TFIIF complex (GO:0005674);; Biological Process: transcription initiation from RNA polymerase II promoter (GO:0006367);; Biological Process: translational initiation (GO:0006413);;	K03139|1.8e-101|pper:PRUPE_ppa021341mg|K03139 transcription initiation factor TFIIF subunit beta [EC:3.6.4.12] | (RefSeq) hypothetical protein	[K]	Transcription	TFIIF, beta subunit HTH domain	--	Uncharacterized protein {ECO:0000313|EMBL:EMJ21909.1} OS=Prunus persica (Peach) PE=4 SV=1	hypothetical protein PRUPE_ppa021341mg [Prunus persica]
rna-XM_030635280.1	--	--	Molecular Function: cysteine-type endopeptidase inhibitor activity (GO:0004869);; Cellular Component: endoplasmic reticulum (GO:0005783);; Cellular Component: cytosol (GO:0005829);; Biological Process: proteolysis (GO:0006508);; Biological Process: hyperosmotic response (GO:0006972);; Biological Process: response to oxidative stress (GO:0006979);; Molecular Function: peptidase activity (GO:000823…	--	--	--	Aspartic acid proteinase inhibitor	Cysteine proteinase inhibitor 12 (Precursor) OS=Oryza sativa subsp. japonica (Rice) PE=2 SV=1	Cysteine proteinase inhibitor 12 {ECO:0000313|EMBL:EXB62705.1} OS=Morus notabilis PE=4 SV=1	Cysteine proteinase inhibitor 12 [Morus notabilis]
rna-XM_030633687.1	[H]	Coenzyme transport and metabolism	Molecular Function: uroporphyrinogen decarboxylase activity (GO:0004853);; Biological Process: protoporphyrinogen IX biosynthetic process (GO:0006782);; Cellular Component: chloroplast stroma (GO:0009570);; Cellular Component: chloroplast envelope (GO:0009941);; Biological Process: chlorophyll biosynthetic process (GO:0015995);;	K01599|1.2e-202|pmum:103332868|K01599 uroporphyrinogen decarboxylase [EC:4.1.1.37] | (RefSeq) uroporphyrinogen decarboxylase	[H]	Coenzyme transport and metabolism	Uroporphyrinogen decarboxylase (URO-D)	Uroporphyrinogen decarboxylase, chloroplastic (Precursor) GN=DCUP OS=Nicotiana tabacum (Common tobacco) PE=1 SV=1	Uroporphyrinogen decarboxylase {ECO:0000256|RuleBase:RU000554} OS=Prunus persica (Peach) PE=3 SV=1	hypothetical protein PRUPE_ppa006864mg [Prunus persica]
rna-XM_030631899.1	--	--	--	--	--	--	Dof domain, zinc finger	Dof zinc finger protein DOF3.6 GN=T22E16.30 OS=Arabidopsis thaliana (Mouse-ear cress) PE=1 SV=2	Dof zinc finger protein {ECO:0000313|EMBL:EXC20162.1} OS=Morus notabilis PE=4 SV=1	Dof zinc finger protein [Morus notabilis]
rna-XM_030634462.1	--	--	Molecular Function: syntaxin binding (GO:0019905);;	--	[Z]	Cytoskeleton	Myosin-like coiled-coil protein	--	Uncharacterized protein {ECO:0000313|EMBL:EMJ19168.1} OS=Prunus persica (Peach) PE=4 SV=1	PREDICTED: beta-taxilin isoform X2 [Prunus mume]
rna-XM_030633347.1	--	--	--	--	--	--	EamA-like transporter family	WAT1-related protein At2g39510 GN=At2g39510 OS=Arabidopsis thaliana (Mouse-ear cress) PE=2 SV=1	Auxin-induced protein 5NG4 {ECO:0000313|EMBL:EXB65301.1} OS=Morus notabilis PE=4 SV=1	Auxin-induced protein 5NG4 [Morus notabilis]
rna-XM_030631965.1	--	--	Cellular Component: nucleus (GO:0005634);; Cellular Component: plasma membrane (GO:0005886);; Molecular Function: zinc ion binding (GO:0008270);;	K15707|1.5e-83|pop:POPTR_0019s10760g|K15707 RING finger protein 170 [EC:2.3.2.27] | (RefSeq) POPTRDRAFT_738775; zinc finger family protein	[S]	Function unknown	Protein of unknown function (DUF1232)	--	Zinc finger family protein {ECO:0000313|EMBL:EEF00348.1} OS=Populus trichocarpa (Western balsam poplar) PE=4 SV=1	zinc finger family protein [Populus trichocarpa]
rna-XM_030631012.1	--	--	--	--	[R]	General function prediction only	Endonuclease/Exonuclease/phosphatase family	--	Endonuclease/exonuclease/phosphatase family protein {ECO:0000313|EMBL:KEH41477.1} OS=Medicago truncatula (Barrel medic) PE=4 SV=1	PREDICTED: uncharacterized protein LOC102627687 [Citrus sinensis]
rna-XM_030634464.1	--	--	Molecular Function: syntaxin binding (GO:0019905);;	--	[Z]	Cytoskeleton	Myosin-like coiled-coil protein	--	Uncharacterized protein {ECO:0000313|EMBL:EXB80109.1} OS=Morus notabilis PE=4 SV=1	PREDICTED: beta-taxilin isoform X2 [Prunus mume]
rna-XM_030634471.1	--	--	Molecular Function: nucleic acid binding (GO:0003676);; Cellular Component: nucleus (GO:0005634);; Biological Process: DNA metabolic process (GO:0006259);; Biological Process: cellular macromolecule biosynthetic process (GO:0034645);;	--	--	--	Vitamin-D-receptor interacting Mediator subunit 4	Mediator of RNA polymerase II transcription subunit 4 GN=F9G14.160 OS=Arabidopsis thaliana (Mouse-ear cress) PE=1 SV=1	Uncharacterized protein {ECO:0000313|EMBL:EXB81224.1} OS=Morus notabilis PE=4 SV=1	hypothetical protein L484_013165 [Morus notabilis]
rna-XM_030634479.1	--	--	--	--	--	--	--	--	Uncharacterized protein {ECO:0000313|EMBL:KDO35897.1} OS=Citrus sinensis (Sweet orange) PE=4 SV=1	PREDICTED: uncharacterized protein LOC102624571 [Citrus sinensis]
rna-XM_030636388.1	[R]	General function prediction only	Cellular Component: cytoplasm (GO:0005737);; Molecular Function: RNA methyltransferase activity (GO:0008173);; Biological Process: chloroplast organization (GO:0009658);; Biological Process: tRNA methylation (GO:0030488);; Biological Process: protein targeting to chloroplast (GO:0045036);; Molecular Function: iron-sulfur cluster binding (GO:0051536);; Biological Process: rRNA base methylation (GO…	K06941|1.1e-180|pmum:103343865|K06941 23S rRNA (adenine2503-C2)-methyltransferase [EC:2.1.1.192] | (RefSeq) probable dual-specificity RNA methyltransferase RlmN	--	--	Radical SAM superfamily	--	Ribosomal RNA large subunit methyltransferase N {ECO:0000313|EMBL:EXC30493.1} OS=Morus notabilis PE=3 SV=1	Ribosomal RNA large subunit methyltransferase N [Morus notabilis]
rna-XM_030631072.1	--	--	--	--	[R]	General function prediction only	zinc-binding in reverse transcriptase	--	Uncharacterized protein {ECO:0000313|EMBL:EMJ02691.1} (Fragment) OS=Prunus persica (Peach) PE=4 SV=1	PREDICTED: uncharacterized protein LOC101303799 [Fragaria vesca subsp. vesca]
rna-XM_030635172.1	--	--	Molecular Function: nucleic acid binding (GO:0003676);; Cellular Component: nucleus (GO:0005634);; Cellular Component: chloroplast (GO:0009507);;	K12830|0.0e+00|pmum:103332580|K12830 splicing factor 3B subunit 3 | (RefSeq) splicing factor 3B subunit 3-like	[A]	RNA processing and modification	Mono-functional DNA-alkylating methyl methanesulfonate N-term	DNA damage-binding protein 1b GN=DDB1B OS=Arabidopsis thaliana (Mouse-ear cress) PE=2 SV=2	Splicing factor 3B subunit 3 {ECO:0000313|EMBL:EXB65348.1} OS=Morus notabilis PE=4 SV=1	Splicing factor 3B subunit 3 [Morus notabilis]
rna-XM_030634030.1	--	--	Biological Process: syncytium formation (GO:0006949);;	--	--	--	--	--	Uncharacterized protein {ECO:0000313|EMBL:EOY18152.1} OS=Theobroma cacao (Cacao) PE=4 SV=1	PREDICTED: uncharacterized protein LOC103498150 [Cucumis melo]
rna-XM_030632936.1	[MG]	--	Cellular Component: plasma membrane (GO:0005886);; Biological Process: D-xylose metabolic process (GO:0042732);; Biological Process: cellular metabolic process (GO:0044237);; Molecular Function: UDP-glucuronate decarboxylase activity (GO:0048040);; Molecular Function: coenzyme binding (GO:0050662);;	K08678|1.4e-191|csv:101210360|K08678 UDP-glucuronate decarboxylase [EC:4.1.1.35] | (RefSeq) UDP-glucuronic acid decarboxylase 6	[GM]	--	GDP-mannose 4,6 dehydratase	UDP-glucuronic acid decarboxylase 6 GN=UXS6 OS=Arabidopsis thaliana (Mouse-ear cress) PE=2 SV=1	UDP-glucuronic acid decarboxylase 1 {ECO:0000313|EMBL:EXB58139.1} OS=Morus notabilis PE=4 SV=1	UDP-glucuronic acid decarboxylase 1 [Morus notabilis]
rna-XM_030632892.1	--	--	--	--	[S]	Function unknown	Putative zinc-finger domain	--	Uncharacterized protein {ECO:0000313|EMBL:EMJ21507.1} OS=Prunus persica (Peach) PE=4 SV=1	PREDICTED: uncharacterized protein LOC103332619 [Prunus mume]
rna-XM_030632507.1	--	--	--	--	[L]	Replication, recombination and repair	--	--	Nucleic acid binding protein, putative {ECO:0000313|EMBL:EEF39352.1} OS=Ricinus communis (Castor bean) PE=4 SV=1	PREDICTED: uncharacterized protein LOC102618267 isoform X8 [Citrus sinensis]
rna-XM_030632698.1	[MG]	--	Cellular Component: plasma membrane (GO:0005886);; Biological Process: D-xylose metabolic process (GO:0042732);; Biological Process: cellular metabolic process (GO:0044237);; Molecular Function: UDP-glucuronate decarboxylase activity (GO:0048040);; Molecular Function: coenzyme binding (GO:0050662);;	K08678|8.3e-192|csv:101210360|K08678 UDP-glucuronate decarboxylase [EC:4.1.1.35] | (RefSeq) UDP-glucuronic acid decarboxylase 6	[GM]	--	GDP-mannose 4,6 dehydratase	UDP-glucuronic acid decarboxylase 6 GN=UXS6 OS=Arabidopsis thaliana (Mouse-ear cress) PE=2 SV=1	UDP-glucuronic acid decarboxylase 1 {ECO:0000313|EMBL:EXB58139.1} OS=Morus notabilis PE=4 SV=1	UDP-glucuronic acid decarboxylase 1 [Morus notabilis]
rna-XM_030636106.1	[T]	Signal transduction mechanisms	Molecular Function: phosphoprotein phosphatase activity (GO:0004721);; Biological Process: protein dephosphorylation (GO:0006470);; Biological Process: response to abiotic stimulus (GO:0009628);;	--	[V]	Defense mechanisms	Dual specificity phosphatase, catalytic domain	Protein-tyrosine-phosphatase MKP1 GN=MKP1 OS=Arabidopsis thaliana (Mouse-ear cress) PE=1 SV=1	Dual specificity protein phosphatase 4 {ECO:0000313|EMBL:EXB65334.1} OS=Morus notabilis PE=4 SV=1	Dual specificity protein phosphatase 4 [Morus notabilis]
rna-XM_030634869.1	[R]	General function prediction only	Molecular Function: nucleic acid binding (GO:0003676);;	--	[R]	General function prediction only	RNA recognition motif. (a.k.a. RRM, RBD, or RNP domain)	28 kDa ribonucleoprotein, chloroplastic OS=Spinacia oleracea (Spinach) PE=1 SV=1	28 kDa ribonucleoprotein {ECO:0000313|EMBL:EXB65318.1} OS=Morus notabilis PE=4 SV=1	28 kDa ribonucleoprotein [Morus notabilis]
rna-XM_030634453.1	[O]	Posttranslational modification, protein turnover, chaperones	Molecular Function: ATP binding (GO:0005524);; Cellular Component: cell wall (GO:0005618);; Cellular Component: cytosol (GO:0005829);; Cellular Component: plasma membrane (GO:0005886);; Biological Process: protein folding (GO:0006457);; Biological Process: response to heat (GO:0009408);; Biological Process: defense response to bacterium (GO:0042742);; Biological Process: response to arsenic-conta…	K04079|0.0e+00|nnu:104600195|K04079 molecular chaperone HtpG | (RefSeq) heat shock protein 83	[O]	Posttranslational modification, protein turnover, chaperones	Hsp90 protein	Heat shock protein 83 GN=HSP83A OS=Ipomoea nil (Japanese morning glory) PE=2 SV=1	Heat shock protein 83 {ECO:0000313|EMBL:EXB37299.1} OS=Morus notabilis PE=3 SV=1	PREDICTED: heat shock protein 83 [Nelumbo nucifera]
rna-XM_030633089.1	[F]	Nucleotide transport and metabolism	Molecular Function: IMP cyclohydrolase activity (GO:0003937);; Molecular Function: phosphoribosylaminoimidazolecarboxamide formyltransferase activity (GO:0004643);; Biological Process: purine nucleotide biosynthetic process (GO:0006164);;	K00602|9.1e-287|mdm:103413504|K00602 phosphoribosylaminoimidazolecarboxamide formyltransferase / IMP cyclohydrolase [EC:2.1.2.3 3.5.4.10] | (RefSeq) bifunctional purine biosynthesis protein PurH-like	[F]	Nucleotide transport and metabolism	AICARFT/IMPCHase bienzyme	--	AICARFT/IMPCHase bienzyme family protein isoform 1 {ECO:0000313|EMBL:EOX96873.1} OS=Theobroma cacao (Cacao) PE=3 SV=1	PREDICTED: bifunctional purine biosynthesis protein purH-like [Malus domestica]
rna-XM_030636107.1	--	--	Cellular Component: cytosol (GO:0005829);;	--	--	--	--	--	Uncharacterized protein {ECO:0000313|EMBL:EXB88511.1} OS=Morus notabilis PE=4 SV=1	hypothetical protein L484_017266 [Morus notabilis]
rna-XM_030633322.1	--	--	Cellular Component: integral component of membrane (GO:0016021);;	K13946|1.1e-253|pper:PRUPE_ppa005057mg|K13946 auxin influx carrier (AUX1 LAX family) | (RefSeq) hypothetical protein	[E]	Amino acid transport and metabolism	Transmembrane amino acid transporter protein	Auxin transporter-like protein 2 GN=LAX2 OS=Medicago truncatula (Barrel medic) PE=2 SV=1	Uncharacterized protein {ECO:0000313|EMBL:EXB58191.1} OS=Morus notabilis PE=4 SV=1	hypothetical protein L484_026394 [Morus notabilis]
rna-XM_030634506.1	[G]	Carbohydrate transport and metabolism	Molecular Function: phosphomannomutase activity (GO:0004615);; Biological Process: carbohydrate metabolic process (GO:0005975);; Cellular Component: chloroplast stroma (GO:0009570);;	--	[G]	Carbohydrate transport and metabolism	Phosphoglucomutase/phosphomannomutase, alpha/beta/alpha domain I	--	Uncharacterized protein {ECO:0000313|EMBL:EXC48062.1} OS=Morus notabilis PE=4 SV=1	hypothetical protein L484_001565 [Morus notabilis]
rna-XM_030631071.1	--	--	--	--	[R]	General function prediction only	Reverse transcriptase-like	--	Putative uncharacterized protein {ECO:0000313|EMBL:CAN60962.1} OS=Vitis vinifera (Grape) PE=4 SV=1	PREDICTED: uncharacterized protein LOC102607673 [Citrus sinensis]
rna-XM_030633895.1	[J]	Translation, ribosomal structure and biogenesis	Molecular Function: structural constituent of ribosome (GO:0003735);; Biological Process: translation (GO:0006412);; Cellular Component: cytosolic large ribosomal subunit (GO:0022625);;	K02918|2.7e-52|pop:POPTR_0010s21910g|K02918 large subunit ribosomal protein L35e | (RefSeq) POPTRDRAFT_724828; 60S ribosomal protein L35	[J]	Translation, ribosomal structure and biogenesis	Ribosomal L29 protein	60S ribosomal protein L35 GN=RPL35 OS=Euphorbia esula (Leafy spurge) PE=2 SV=1	Uncharacterized protein {ECO:0000313|EMBL:AFK34682.1} OS=Lotus japonicus (Lotus corniculatus var. japonicus) PE=2 SV=1	unknown [Lotus japonicus]
rna-XM_030631114.1	--	--	--	--	--	--	MULE transposase domain	Protein FAR-RED IMPAIRED RESPONSE 1 GN=FAR1 OS=Arabidopsis thaliana (Mouse-ear cress) PE=1 SV=1	Uncharacterized protein {ECO:0000313|EMBL:ESR65514.1} (Fragment) OS=Citrus clementina PE=4 SV=1	hypothetical protein CICLE_v100102261mg, partial [Citrus clementina]
rna-XM_030634595.1	--	--	--	--	--	--	--	Protein BREAKING OF ASYMMETRY IN THE STOMATAL LINEAGE GN=BASL OS=Arabidopsis thaliana (Mouse-ear cress) PE=2 SV=1	Uncharacterized protein {ECO:0000313|EMBL:EXB89112.1} OS=Morus notabilis PE=4 SV=1	hypothetical protein L484_016672 [Morus notabilis]
rna-XM_030632371.1	--	--	--	--	--	--	--	--	Uncharacterized protein {ECO:0000313|EMBL:EXB93420.1} OS=Morus notabilis PE=4 SV=1	hypothetical protein L484_002050 [Morus notabilis]
rna-XM_030631060.1	--	--	--	--	--	--	--	--	Uncharacterized protein {ECO:0000313|EMBL:EXC21099.1} OS=Morus notabilis PE=4 SV=1	hypothetical protein L484_017111 [Morus notabilis]
rna-XM_030634498.1	--	--	Molecular Function: DNA binding (GO:0003677);; Cellular Component: intracellular (GO:0005622);;	K02326|1.3e-45|tcc:TCM_041398|K02326 DNA polymerase epsilon subunit 3 [EC:2.7.7.7] | (RefSeq) Nuclear factor Y	[K]	Transcription	Histone-like transcription factor (CBF/NF-Y) and archaeal histone	Nuclear transcription factor Y subunit B-3 OS=Arabidopsis thaliana (Mouse-ear cress) PE=2 SV=1	DNA polymerase epsilon subunit 3 {ECO:0000313|EMBL:EXB38434.1} OS=Morus notabilis PE=4 SV=1	DNA polymerase epsilon subunit 3 [Morus notabilis]
rna-XM_030631112.1	--	--	--	--	--	--	--	--	Uncharacterized protein {ECO:0000313|EMBL:EXC19485.1} OS=Morus notabilis PE=4 SV=1	hypothetical protein L484_014115 [Morus notabilis]
rna-XM_030632442.1	[D]	Cell cycle control, cell division, chromosome partitioning	--	--	--	--	KIP1-like protein	--	Uncharacterized protein {ECO:0000313|EMBL:EXB93424.1} OS=Morus notabilis PE=4 SV=1	hypothetical protein L484_002054 [Morus notabilis]
rna-XM_030634452.1	[R]	General function prediction only	Biological Process: proteolysis (GO:0006508);; Molecular Function: peptidase activity (GO:0008233);;	--	[OR]	--	Peptidase family M28	--	Uncharacterized protein {ECO:0000313|EMBL:EMJ21465.1} OS=Prunus persica (Peach) PE=4 SV=1	hypothetical protein PRUPE_ppa001092mg [Prunus persica]
rna-XM_030632072.1	--	--	--	--	--	--	--	--	Putative uncharacterized protein {ECO:0000313|EMBL:CCB56370.1} OS=Vitis vinifera (Grape) PE=4 SV=1	PREDICTED: uncharacterized protein LOC103332621 [Prunus mume]
rna-XM_030632279.1	[O]	Posttranslational modification, protein turnover, chaperones	Biological Process: response to stress (GO:0006950);;	K13993|1.0e-67|pxb:103936175|K13993 HSP20 family protein | (RefSeq) 18.1 kDa class I heat shock protein-like	[O]	Posttranslational modification, protein turnover, chaperones	Hsp20/alpha crystallin family	18.2 kDa class I heat shock protein GN=HSP18.2 OS=Medicago sativa (Alfalfa) PE=2 SV=1	Heat shock protein 17.5 {ECO:0000313|EMBL:ACC86142.1} OS=Malus domestica (Apple) PE=2 SV=1	PREDICTED: 18.1 kDa class I heat shock protein-like [Pyrus x bretschneideri]
rna-XM_030633486.1	[R]	General function prediction only	Biological Process: maltose metabolic process (GO:0000023);; Cellular Component: plasma membrane (GO:0005886);; Cellular Component: plastoglobule (GO:0010287);; Biological Process: chlorophyll catabolic process (GO:0015996);; Molecular Function: kinase activity (GO:0016301);; Biological Process: phosphorylation (GO:0016310);; Biological Process: starch biosynthetic process (GO:0019252);; Biologic…	K08869|1.6e-258|pper:PRUPE_ppa003710mg|K08869 aarF domain-containing kinase | (RefSeq) hypothetical protein	[R]	General function prediction only	ABC1 family	Uncharacterized aarF domain-containing protein kinase At5g05200, chloroplastic (Precursor) GN=At5g05200 OS=Arabidopsis thaliana (Mouse-ear cress) PE=2 SV=1	Uncharacterized protein {ECO:0000313|EMBL:EXB93422.1} OS=Morus notabilis PE=4 SV=1	hypothetical protein L484_002052 [Morus notabilis]
rna-XM_030631104.1	--	--	Biological Process: DNA metabolic process (GO:0006259);;	K15255|5.3e-43|sot:107060873|K15255 ATP-dependent DNA helicase PIF1 [EC:3.6.4.12] | (RefSeq) ATP-dependent DNA helicase PIF1-like	[D]	Cell cycle control, cell division, chromosome partitioning	PIF1-like helicase	--	Putative uncharacterized protein Sb07g020553 {ECO:0000313|EMBL:EES13846.1} (Fragment) OS=Sorghum bicolor (Sorghum) PE=4 SV=1	PREDICTED: ATP-dependent DNA helicase PIF2-like [Beta vulgaris subsp. vulgaris]
rna-XM_030633801.1	[O]	Posttranslational modification, protein turnover, chaperones	Biological Process: mitotic G2 phase (GO:0000085);; Biological Process: mRNA splicing, via spliceosome (GO:0000398);; Molecular Function: ATP binding (GO:0005524);; Biological Process: obsolete ATP catabolic process (GO:0006200);; Biological Process: photomorphogenesis (GO:0009640);; Biological Process: embryo development ending in seed dormancy (GO:0009793);; Biological Process: protein deneddyl…	K14571|2.1e-228|cic:CICLE_v10000344mg|K14571 ribosome biogenesis ATPase | (RefSeq) hypothetical protein	[O]	Posttranslational modification, protein turnover, chaperones	ATPase family associated with various cellular activities (AAA)	Cell division control protein 48 homolog C GN=F4P13.15 OS=Arabidopsis thaliana (Mouse-ear cress) PE=2 SV=2	Uncharacterized protein {ECO:0000313|EMBL:ESR44671.1} OS=Citrus clementina PE=3 SV=1	hypothetical protein CICLE_v10000344mg [Citrus clementina]
rna-XM_030631062.1	[CR]	--	Molecular Function: nucleotide binding (GO:0000166);; Molecular Function: NADPH:quinone reductase activity (GO:0003960);; Cellular Component: peroxisome (GO:0005777);; Molecular Function: zinc ion binding (GO:0008270);; Biological Process: oxidation-reduction process (GO:0055114);;	--	[CR]	--	Zinc-binding dehydrogenase	2-methylene-furan-3-one reductase GN=EO OS=Fragaria ananassa (Strawberry) PE=1 SV=1	Quinone oxidoreductase-like protein 2-like protein {ECO:0000313|EMBL:EXC21101.1} OS=Morus notabilis PE=4 SV=1	Quinone oxidoreductase-like protein 2-like protein [Morus notabilis]
rna-XM_030634948.1	--	--	Biological Process: syncytium formation (GO:0006949);;	--	--	--	--	--	Uncharacterized protein {ECO:0000313|EMBL:KGN51313.1} OS=Cucumis sativus (Cucumber) PE=4 SV=1	PREDICTED: uncharacterized protein LOC103498150 [Cucumis melo]
rna-XM_030633088.1	[F]	Nucleotide transport and metabolism	Molecular Function: IMP cyclohydrolase activity (GO:0003937);; Molecular Function: phosphoribosylaminoimidazolecarboxamide formyltransferase activity (GO:0004643);; Biological Process: purine nucleotide biosynthetic process (GO:0006164);;	K00602|7.1e-287|mdm:103413504|K00602 phosphoribosylaminoimidazolecarboxamide formyltransferase / IMP cyclohydrolase [EC:2.1.2.3 3.5.4.10] | (RefSeq) bifunctional purine biosynthesis protein PurH-like	[F]	Nucleotide transport and metabolism	AICARFT/IMPCHase bienzyme	--	AICARFT/IMPCHase bienzyme family protein isoform 1 {ECO:0000313|EMBL:EOX96873.1} OS=Theobroma cacao (Cacao) PE=3 SV=1	PREDICTED: bifunctional purine biosynthesis protein purH-like [Malus domestica]
rna-XM_030632486.1	--	--	--	--	--	--	--	--	Uncharacterized protein {ECO:0000313|EMBL:EXB62709.1} OS=Morus notabilis PE=4 SV=1	hypothetical protein L484_024007 [Morus notabilis]
rna-XM_030631038.1	--	--	--	--	--	--	--	Protein GAMETE EXPRESSED 3 (Precursor) GN=GEX3 OS=Arabidopsis thaliana (Mouse-ear cress) PE=2 SV=1	Uncharacterized protein {ECO:0000313|EMBL:EXB72258.1} OS=Morus notabilis PE=4 SV=1	hypothetical protein L484_009141 [Morus notabilis]
rna-XM_030631039.1	--	--	--	--	--	--	PQQ-like domain	Protein GAMETE EXPRESSED 3 (Precursor) GN=GEX3 OS=Arabidopsis thaliana (Mouse-ear cress) PE=2 SV=1	Uncharacterized protein {ECO:0000313|EMBL:EXB72258.1} OS=Morus notabilis PE=4 SV=1	hypothetical protein L484_009141 [Morus notabilis]
rna-XM_030634594.1	--	--	--	--	--	--	--	Protein BREAKING OF ASYMMETRY IN THE STOMATAL LINEAGE GN=BASL OS=Arabidopsis thaliana (Mouse-ear cress) PE=2 SV=1	Uncharacterized protein {ECO:0000313|EMBL:EXB89112.1} OS=Morus notabilis PE=4 SV=1	hypothetical protein L484_016672 [Morus notabilis]
rna-XM_030635683.1	--	--	--	--	--	--	--	--	Uncharacterized protein {ECO:0000313|EMBL:EXB58163.1} OS=Morus notabilis PE=4 SV=1	hypothetical protein L484_026364 [Morus notabilis]
rna-XM_030632164.1	--	--	Biological Process: response to molecule of bacterial origin (GO:0002237);; Molecular Function: ubiquitin-protein transferase activity (GO:0004842);; Biological Process: response to insect (GO:0009625);; Biological Process: shade avoidance (GO:0009641);; Biological Process: jasmonic acid and ethylene-dependent systemic resistance (GO:0009861);; Biological Process: jasmonic acid mediated signaling…	K13463|1.2e-291|pper:PRUPE_ppa003320mg|K13463 coronatine-insensitive protein 1 | (RefSeq) hypothetical protein	[R]	General function prediction only	Transport inhibitor response 1 protein domain	Coronatine-insensitive protein 1 GN=T28M21.10 OS=Arabidopsis thaliana (Mouse-ear cress) PE=1 SV=1	Uncharacterized protein {ECO:0000313|EMBL:EMJ21634.1} OS=Prunus persica (Peach) PE=4 SV=1	hypothetical protein PRUPE_ppa003320mg [Prunus persica]
rna-XM_030634529.1	--	--	Cellular Component: integral component of membrane (GO:0016021);;	K15285|4.3e-164|pmum:103332879|K15285 solute carrier family 35, member E3 | (RefSeq) uncharacterized membrane protein At1g06890-like	[GE]	--	Triose-phosphate Transporter family	Uncharacterized membrane protein At1g06890 GN=At1g06890 OS=Arabidopsis thaliana (Mouse-ear cress) PE=1 SV=1	Uncharacterized protein {ECO:0000313|EMBL:EMJ19417.1} OS=Prunus persica (Peach) PE=4 SV=1	PREDICTED: uncharacterized membrane protein At1g06890-like isoform X1 [Prunus mume]
rna-XM_030632472.1	--	--	--	--	[S]	Function unknown	Protein of unknown function (DUF410)	--	Uncharacterized protein {ECO:0000313|EMBL:EXC19492.1} OS=Morus notabilis PE=4 SV=1	hypothetical protein L484_014122 [Morus notabilis]
rna-XM_030632512.1	--	--	--	--	[L]	Replication, recombination and repair	--	--	Nucleic acid binding protein, putative {ECO:0000313|EMBL:EEF39352.1} OS=Ricinus communis (Castor bean) PE=4 SV=1	PREDICTED: uncharacterized protein LOC102618267 isoform X8 [Citrus sinensis]
rna-XM_030635207.1	--	--	--	--	--	--	--	--	Uncharacterized protein {ECO:0000313|EMBL:EXB88503.1} OS=Morus notabilis PE=4 SV=1	hypothetical protein L484_017256 [Morus notabilis]
rna-XM_030634456.1	[F]	Nucleotide transport and metabolism	Molecular Function: dihydrofolate reductase activity (GO:0004146);; Molecular Function: thymidylate synthase activity (GO:0004799);; Biological Process: dTMP biosynthetic process (GO:0006231);; Biological Process: glycine biosynthetic process (GO:0006545);; Biological Process: one-carbon metabolic process (GO:0006730);; Biological Process: methylation (GO:0032259);; Biological Process: tetrahydro…	K13998|2.3e-278|tcc:TCM_006844|K13998 dihydrofolate reductase / thymidylate synthase [EC:1.5.1.3 2.1.1.45] | (RefSeq) Thymidylate synthase 1 isoform 1	[F]	Nucleotide transport and metabolism	Thymidylate synthase	Thymidylate synthase OS=Glycine max (Soybean) PE=1 SV=1	Bifunctional dihydrofolate reductase-thymidylate synthase {ECO:0000256|PIRNR:PIRNR000389} OS=Theobroma cacao (Cacao) PE=3 SV=1	Thymidylate synthase 1 isoform 1 [Theobroma cacao]
rna-XM_030635372.1	--	--	--	--	[R]	General function prediction only	C2 domain	Elicitor-responsive protein 1 GN=ERG1 OS=Oryza sativa subsp. indica (Rice) PE=2 SV=2	Uncharacterized protein {ECO:0000313|EMBL:EMJ19740.1} OS=Prunus persica (Peach) PE=4 SV=1	hypothetical protein PRUPE_ppa012756mg [Prunus persica]
rna-XM_030631091.1	--	--	--	--	[R]	General function prediction only	Reverse transcriptase (RNA-dependent DNA polymerase)	--	Uncharacterized protein {ECO:0000313|EMBL:CCA65981.1} OS=Beta vulgaris subsp. vulgaris (sugar beet) PE=4 SV=1	PREDICTED: uncharacterized protein LOC104887040 [Beta vulgaris subsp. vulgaris]
rna-XM_030632514.1	--	--	--	--	[L]	Replication, recombination and repair	--	--	Uncharacterized protein {ECO:0000313|EMBL:EXB96519.1} OS=Morus notabilis PE=4 SV=1	hypothetical protein L484_011229 [Morus notabilis]
rna-XM_030636371.1	--	--	Molecular Function: SNAP receptor activity (GO:0005484);; Biological Process: intracellular protein transport (GO:0006886);; Biological Process: intra-Golgi vesicle-mediated transport (GO:0006891);; Biological Process: membrane fusion (GO:0006944);; Cellular Component: cell plate (GO:0009504);; Cellular Component: membrane (GO:0016020);; Cellular Component: intracellular membrane-bounded organell…	K08490|3.0e-133|pxb:103936491|K08490 syntaxin 5 | (RefSeq) syntaxin-31	[U]	Intracellular trafficking, secretion, and vesicular transport	SNARE domain	Syntaxin-31 GN=SYP31 OS=Arabidopsis thaliana (Mouse-ear cress) PE=1 SV=1	Uncharacterized protein {ECO:0000313|EMBL:EXB58189.1} OS=Morus notabilis PE=3 SV=1	hypothetical protein L484_026392 [Morus notabilis]
rna-XM_030631046.1	--	--	--	--	[R]	General function prediction only	Retroviral aspartyl protease	--	Uncharacterized protein {ECO:0000313|EMBL:EMJ00023.1} OS=Prunus persica (Peach) PE=4 SV=1	hypothetical protein PRUPE_ppb020037mg [Prunus persica]
rna-XM_030633383.1	--	--	--	--	[S]	Function unknown	Putative zinc-finger domain	--	Zinc finger C3H1 domain-containing protein, putative {ECO:0000313|EMBL:EOY18204.1} OS=Theobroma cacao (Cacao) PE=4 SV=1	PREDICTED: uncharacterized protein LOC103332619 [Prunus mume]
rna-XM_030633852.1	--	--	Molecular Function: DNA binding (GO:0003677);; Molecular Function: RNA binding (GO:0003723);; Biological Process: RNA metabolic process (GO:0016070);;	K14327|0.0e+00|rcu:8281969|K14327 regulator of nonsense transcripts 2 | (RefSeq) regulator of nonsense transcripts UPF2	[A]	RNA processing and modification	MIF4G domain	Regulator of nonsense transcripts UPF2 GN=UPF2 OS=Arabidopsis thaliana (Mouse-ear cress) PE=2 SV=1	Regulator of nonsense transcripts 2 {ECO:0000313|EMBL:EXB30382.1} OS=Morus notabilis PE=4 SV=1	Regulator of nonsense transcripts 2 [Morus notabilis]
rna-XM_030634873.1	--	--	Cellular Component: integral component of membrane (GO:0016021);;	K15285|4.3e-164|pmum:103332879|K15285 solute carrier family 35, member E3 | (RefSeq) uncharacterized membrane protein At1g06890-like	[GE]	--	Triose-phosphate Transporter family	Uncharacterized membrane protein At1g06890 GN=At1g06890 OS=Arabidopsis thaliana (Mouse-ear cress) PE=1 SV=1	Uncharacterized protein {ECO:0000313|EMBL:EMJ19417.1} OS=Prunus persica (Peach) PE=4 SV=1	PREDICTED: uncharacterized membrane protein At1g06890-like isoform X1 [Prunus mume]
rna-XM_030632888.1	[Z]	Cytoskeleton	Molecular Function: ATP binding (GO:0005524);; Cellular Component: cell wall (GO:0005618);; Cellular Component: nucleus (GO:0005634);; Cellular Component: cytoplasm (GO:0005737);; Cellular Component: cytoskeleton (GO:0005856);; Cellular Component: plasma membrane (GO:0005886);; Biological Process: root hair elongation (GO:0048767);;	K10355|3.6e-217|mdm:103445585|K10355 actin, other eukaryote | (RefSeq) actin	[Z]	Cytoskeleton	Actin	Actin-1 GN=ACT1 OS=Oryza sativa subsp. indica (Rice) PE=2 SV=1	Uncharacterized protein {ECO:0000313|EMBL:EXC30503.1} OS=Morus notabilis PE=3 SV=1	hypothetical protein L484_010751 [Morus notabilis]
rna-XM_030632240.1	--	--	Molecular Function: calcium ion binding (GO:0005509);; Biological Process: pentose-phosphate shunt (GO:0006098);; Biological Process: rRNA processing (GO:0006364);; Cellular Component: chloroplast thylakoid lumen (GO:0009543);; Cellular Component: photosystem II oxygen evolving complex (GO:0009654);; Biological Process: plastid organization (GO:0009657);; Biological Process: stomatal complex morp…	K02717|1.1e-99|pper:PRUPE_ppa010690mg|K02717 photosystem II oxygen-evolving enhancer protein 2 | (RefSeq) hypothetical protein	--	--	PsbP	PsbP-like protein 1, chloroplastic (Precursor) GN=PPL1 OS=Arabidopsis thaliana (Mouse-ear cress) PE=1 SV=1	PsbP-like protein 1 {ECO:0000313|EMBL:EXB65325.1} OS=Morus notabilis PE=4 SV=1	PsbP-like protein 1 [Morus notabilis]
rna-XM_030634504.1	[S]	Function unknown	Cellular Component: nucleus (GO:0005634);; Biological Process: nucleotide biosynthetic process (GO:0009165);; Biological Process: ribosome biogenesis (GO:0042254);;	K14799|0.0e+00|pmum:103342198|K14799 pre-rRNA-processing protein TSR1 | (RefSeq) pre-rRNA-processing protein TSR1 homolog	[S]	Function unknown	40S ribosome biogenesis protein Tsr1 and BMS1 C-terminal	--	Pre-rRNA-processing protein TSR1-like protein {ECO:0000313|EMBL:EXB56329.1} OS=Morus notabilis PE=4 SV=1	Pre-rRNA-processing protein TSR1-like protein [Morus notabilis]
rna-XM_030633652.1	[R]	General function prediction only	Biological Process: formation of translation preinitiation complex (GO:0001731);; Molecular Function: translation initiation factor activity (GO:0003743);; Cellular Component: nucleus (GO:0005634);; Cellular Component: eukaryotic translation initiation factor 3 complex (GO:0005852);; Biological Process: regulation of translational initiation (GO:0006446);; Biological Process: embryo development (…	K03249|3.2e-141|pmum:103332752|K03249 translation initiation factor 3 subunit F | (RefSeq) eukaryotic translation initiation factor 3 subunit F	[J]	Translation, ribosomal structure and biogenesis	JAB1/Mov34/MPN/PAD-1 ubiquitin protease	Eukaryotic translation initiation factor 3 subunit F {ECO:0000255|HAMAP-Rule:MF_03005} GN=TIF3F1 OS=Arabidopsis thaliana (Mouse-ear cress) PE=1 SV=1	Eukaryotic translation initiation factor 3 subunit F {ECO:0000256|HAMAP-Rule:MF_03005} OS=Prunus persica (Peach) PE=3 SV=1	PREDICTED: eukaryotic translation initiation factor 3 subunit F [Prunus mume]
rna-XM_030631429.1	[RTKL]	--	--	--	[T]	Signal transduction mechanisms	Protein tyrosine kinase	Receptor-like protein kinase THESEUS 1 (Precursor) GN=THE1 OS=Arabidopsis thaliana (Mouse-ear cress) PE=1 SV=1	Receptor-like protein kinase THESEUS 1 {ECO:0000313|EMBL:EXB65322.1} OS=Morus notabilis PE=3 SV=1	Receptor-like protein kinase THESEUS 1 [Morus notabilis]
rna-XM_030634313.1	[P]	Inorganic ion transport and metabolism	Molecular Function: superoxide dismutase activity (GO:0004784);; Cellular Component: mitochondrial matrix (GO:0005759);; Biological Process: removal of superoxide radicals (GO:0019430);; Molecular Function: metal ion binding (GO:0046872);; Biological Process: oxidation-reduction process (GO:0055114);;	K04564|1.8e-113|mdm:103432912|K04564 superoxide dismutase, Fe-Mn family [EC:1.15.1.1] | (RefSeq) superoxide dismutase [Mn], mitochondrial	[P]	Inorganic ion transport and metabolism	Iron/manganese superoxide dismutases, C-terminal domain	Superoxide dismutase [Mn], mitochondrial (Precursor) GN=SOD OS=Prunus persica (Peach) PE=2 SV=1	Superoxide dismutase {ECO:0000256|RuleBase:RU000414} OS=Morus notabilis PE=3 SV=1	PREDICTED: superoxide dismutase [Mn], mitochondrial [Malus domestica]
rna-XM_030631096.1	--	--	--	--	--	--	Transposase family tnp2	--	Uncharacterized protein {ECO:0000313|EMBL:ERM93430.1} (Fragment) OS=Amborella trichopoda PE=4 SV=1	hypothetical protein AMTR_s03757p00002750, partial [Amborella trichopoda]
rna-XM_030631007.1	--	--	Molecular Function: nucleic acid binding (GO:0003676);;	--	[R]	General function prediction only	Reverse transcriptase (RNA-dependent DNA polymerase)	--	Retrotransposon protein, putative, unclassified {ECO:0000313|EMBL:AAP53315.2} OS=Oryza sativa subsp. japonica (Rice) PE=4 SV=1	retrotransposon protein, putative, unclassified [Oryza sativa Japonica Group]
rna-XM_030633856.1	[R]	General function prediction only	Molecular Function: nucleotide binding (GO:0000166);; Biological Process: mRNA splicing, via spliceosome (GO:0000398);; Molecular Function: RNA binding (GO:0003723);; Biological Process: response to oxidative stress (GO:0006979);; Cellular Component: nuclear speck (GO:0016607);;	K12900|1.4e-85|cmo:103500205|K12900 FUS-interacting serine-arginine-rich protein 1 | (RefSeq) serine/arginine-rich SC35-like splicing factor SCL30	[R]	General function prediction only	RNA recognition motif. (a.k.a. RRM, RBD, or RNP domain)	Serine/arginine-rich SC35-like splicing factor SCL30 GN=SCL30 OS=Arabidopsis thaliana (Mouse-ear cress) PE=1 SV=1	SC35-like splicing factor 30 isoform 3 {ECO:0000313|EMBL:EOY18120.1} OS=Theobroma cacao (Cacao) PE=4 SV=1	SC35-like splicing factor 30 isoform 3 [Theobroma cacao]
rna-XM_030634874.1	--	--	Cellular Component: integral component of membrane (GO:0016021);;	K15285|4.3e-164|pmum:103332879|K15285 solute carrier family 35, member E3 | (RefSeq) uncharacterized membrane protein At1g06890-like	[GE]	--	Triose-phosphate Transporter family	Uncharacterized membrane protein At1g06890 GN=At1g06890 OS=Arabidopsis thaliana (Mouse-ear cress) PE=1 SV=1	Uncharacterized protein {ECO:0000313|EMBL:EMJ19417.1} OS=Prunus persica (Peach) PE=4 SV=1	PREDICTED: uncharacterized membrane protein At1g06890-like isoform X1 [Prunus mume]
rna-XM_030635268.1	[S]	Function unknown	Biological Process: response to cold (GO:0009409);; Cellular Component: integral component of membrane (GO:0016021);; Biological Process: hyperosmotic salinity response (GO:0042538);;	--	[R]	General function prediction only	Proteolipid membrane potential modulator	Low temperature-induced protein lt101.2 GN=LT101.2 OS=Hordeum vulgare (Barley) PE=2 SV=1	BnaC03g21750D protein {ECO:0000313|EMBL:CDY14420.1} OS=Brassica napus (Rape) PE=4 SV=1	PREDICTED: low temperature-induced protein lt101.2 [Malus domestica]
rna-XM_030636575.1	--	--	--	--	--	--	Alpha/beta hydrolase family	Methylesterase 17 GN=MES17 OS=Arabidopsis thaliana (Mouse-ear cress) PE=1 SV=1	Hydrolase family protein {ECO:0000313|EMBL:EEE99998.2} OS=Populus trichocarpa (Western balsam poplar) PE=4 SV=1	hydrolase family protein [Populus trichocarpa]
rna-XM_030634600.1	--	--	--	--	--	--	--	--	Uncharacterized protein {ECO:0000313|EMBL:KDP46232.1} OS=Jatropha curcas (Barbados nut) PE=4 SV=1	PREDICTED: uncharacterized protein LOC103963140 [Pyrus x bretschneideri]
rna-XM_030632129.1	[Z]	Cytoskeleton	Molecular Function: ATP binding (GO:0005524);; Cellular Component: cell wall (GO:0005618);; Cellular Component: nucleus (GO:0005634);; Cellular Component: cytoplasm (GO:0005737);; Cellular Component: cytoskeleton (GO:0005856);; Cellular Component: plasma membrane (GO:0005886);; Biological Process: root hair elongation (GO:0048767);;	K10355|3.6e-217|mdm:103445585|K10355 actin, other eukaryote | (RefSeq) actin	[Z]	Cytoskeleton	Actin	Actin-1 GN=ACT1 OS=Oryza sativa subsp. indica (Rice) PE=2 SV=1	Uncharacterized protein {ECO:0000313|EMBL:EXC30503.1} OS=Morus notabilis PE=3 SV=1	hypothetical protein L484_010751 [Morus notabilis]
rna-XM_030631011.1	--	--	--	--	--	--	Domain of unknown function (DUF1985)	--	Uncharacterized protein {ECO:0000313|EMBL:ERM93391.1} (Fragment) OS=Amborella trichopoda PE=4 SV=1	hypothetical protein AMTR_s05614p00001110, partial [Amborella trichopoda]
rna-XM_030634495.1	--	--	Cellular Component: Golgi apparatus (GO:0005794);; Cellular Component: cis-Golgi network (GO:0005801);; Cellular Component: cytosol (GO:0005829);; Biological Process: ER to Golgi vesicle-mediated transport (GO:0006888);; Biological Process: plant-type cell wall biogenesis (GO:0009832);; Biological Process: glucuronoxylan metabolic process (GO:0010413);; Biological Process: xylan biosynthetic proc…	K20300|2.0e-90|adu:107483232|K20300 trafficking protein particle complex subunit 1 | (RefSeq) trafficking protein particle complex subunit 1-like	[U]	Intracellular trafficking, secretion, and vesicular transport	Sybindin-like family	--	BnaC06g04400D protein {ECO:0000313|EMBL:CDY25215.1} OS=Brassica napus (Rape) PE=4 SV=1	PREDICTED: trafficking protein particle complex subunit 1 [Brassica rapa]
rna-XM_030631244.1	--	--	--	--	[L]	Replication, recombination and repair	DDE superfamily endonuclease	--	Uncharacterized protein {ECO:0000313|EMBL:KGN50531.1} OS=Cucumis sativus (Cucumber) PE=4 SV=1	PREDICTED: putative nuclease HARBI1-like [Cucumis sativus]
rna-XM_030634473.1	--	--	Molecular Function: nucleic acid binding (GO:0003676);; Cellular Component: nucleus (GO:0005634);; Biological Process: DNA metabolic process (GO:0006259);; Biological Process: cellular macromolecule biosynthetic process (GO:0034645);;	--	--	--	Vitamin-D-receptor interacting Mediator subunit 4	Mediator of RNA polymerase II transcription subunit 4 GN=F9G14.160 OS=Arabidopsis thaliana (Mouse-ear cress) PE=1 SV=1	Uncharacterized protein {ECO:0000313|EMBL:EXB81224.1} OS=Morus notabilis PE=4 SV=1	hypothetical protein L484_013165 [Morus notabilis]
rna-XM_030634454.1	[J]	Translation, ribosomal structure and biogenesis	Molecular Function: nucleic acid binding (GO:0003676);; Molecular Function: asparagine-tRNA ligase activity (GO:0004816);; Molecular Function: ATP binding (GO:0005524);; Cellular Component: cytoplasm (GO:0005737);; Biological Process: asparaginyl-tRNA aminoacylation (GO:0006421);;	K01893|3.4e-283|csv:101217798|K01893 asparaginyl-tRNA synthetase [EC:6.1.1.22] | (RefSeq) asparagine--tRNA ligase, cytoplasmic 1	[J]	Translation, ribosomal structure and biogenesis	tRNA synthetases class II (D, K and N)	Asparagine--tRNA ligase, cytoplasmic 1 GN=MIK19.13 OS=Arabidopsis thaliana (Mouse-ear cress) PE=1 SV=1	Asparagine--tRNA ligase, cytoplasmic 1 {ECO:0000313|EMBL:EXB24684.1} OS=Morus notabilis PE=3 SV=1	Asparagine--tRNA ligase, cytoplasmic 1 [Morus notabilis]
rna-XM_030633948.1	--	--	--	--	[A]	RNA processing and modification	RING-variant domain	--	Uncharacterized protein {ECO:0000313|EMBL:EXC07550.1} OS=Morus notabilis PE=4 SV=1	hypothetical protein L484_005857 [Morus notabilis]
rna-XM_030635706.1	--	--	--	--	[R]	General function prediction only	Bromodomain	Histone acetyltransferase GCN5 GN=T14E10.180 OS=Arabidopsis thaliana (Mouse-ear cress) PE=1 SV=1	Uncharacterized protein {ECO:0000313|EMBL:EMJ20900.1} (Fragment) OS=Prunus persica (Peach) PE=4 SV=1	PREDICTED: bromodomain-containing protein 3-like [Prunus mume]
rna-XM_030636084.1	[R]	General function prediction only	Molecular Function: transporter activity (GO:0005215);; Cellular Component: membrane (GO:0016020);; Biological Process: transmembrane transport (GO:0055085);;	K06901|7.2e-249|rcu:8259529|K06901 putative MFS transporter, AGZA family, xanthine/uracil permease | (RefSeq) adenine/guanine permease AZG1	--	--	Permease family	Adenine/guanine permease AZG1 GN=AZG1 OS=Arabidopsis thaliana (Mouse-ear cress) PE=2 SV=1	Adenine/guanine permease AZG1 {ECO:0000313|EMBL:EXB96512.1} OS=Morus notabilis PE=4 SV=1	Adenine/guanine permease AZG1 [Morus notabilis]
rna-XM_030634803.1	--	--	--	--	--	--	Domain of unknown function (DUF966)	Protein UPSTREAM OF FLC GN=UFC OS=Arabidopsis thaliana (Mouse-ear cress) PE=2 SV=1	Uncharacterized protein {ECO:0000313|EMBL:EXB65317.1} OS=Morus notabilis PE=4 SV=1	hypothetical protein L484_025396 [Morus notabilis]
rna-XM_030634461.1	--	--	--	--	[Z]	Cytoskeleton	Myosin-like coiled-coil protein	--	Uncharacterized protein {ECO:0000313|EMBL:EXB80109.1} OS=Morus notabilis PE=4 SV=1	hypothetical protein L484_013436 [Morus notabilis]
rna-XM_030631077.1	--	--	Molecular Function: binding (GO:0005488);;	--	[R]	General function prediction only	Zinc knuckle	--	Uncharacterized protein {ECO:0000313|EMBL:KDP44332.1} OS=Jatropha curcas (Barbados nut) PE=4 SV=1	PREDICTED: uncharacterized protein LOC102611758 [Citrus sinensis]
rna-XM_030632002.1	[G]	Carbohydrate transport and metabolism	Molecular Function: transporter activity (GO:0005215);; Cellular Component: mitochondrion (GO:0005739);; Cellular Component: vacuole (GO:0005773);; Biological Process: water transport (GO:0006833);; Biological Process: response to water deprivation (GO:0009414);; Biological Process: response to salt stress (GO:0009651);; Cellular Component: chloroplast envelope (GO:0009941);; Cellular Component: …	K09872|3.2e-149|mus:104000197|K09872 aquaporin PIP | (RefSeq) probable aquaporin PIP1-2	[G]	Carbohydrate transport and metabolism	Major intrinsic protein	Aquaporin PIP1-2 GN=PIP1-2 OS=Zea mays (Maize) PE=1 SV=1	Aquaporin PIP1-1 {ECO:0000313|EMBL:EXB58178.1} OS=Morus notabilis PE=3 SV=1	Aquaporin PIP1-1 [Morus notabilis]
rna-XM_030634475.1	[I]	Lipid transport and metabolism	Biological Process: mitotic G2 phase (GO:0000085);; Molecular Function: 3-hydroxyisobutyryl-CoA hydrolase activity (GO:0003860);; Cellular Component: mitochondrion (GO:0005739);; Biological Process: fatty acid beta-oxidation (GO:0006635);; Biological Process: pyrimidine ribonucleotide biosynthetic process (GO:0009220);; Biological Process: photomorphogenesis (GO:0009640);; Biological Process: reg…	K05605|2.6e-176|pxb:103938969|K05605 3-hydroxyisobutyryl-CoA hydrolase [EC:3.1.2.4] | (RefSeq) 3-hydroxyisobutyryl-CoA hydrolase-like protein 2, mitochondrial	[I]	Lipid transport and metabolism	Enoyl-CoA hydratase/isomerase	3-hydroxyisobutyryl-CoA hydrolase-like protein 2, mitochondrial (Precursor) GN=At4g31810 OS=Arabidopsis thaliana (Mouse-ear cress) PE=2 SV=1	Uncharacterized protein {ECO:0000313|EMBL:EMJ23956.1} OS=Prunus persica (Peach) PE=4 SV=1	PREDICTED: 3-hydroxyisobutyryl-CoA hydrolase-like protein 2, mitochondrial [Pyrus x bretschneideri]
rna-XM_030633061.1	--	--	Molecular Function: calcium ion binding (GO:0005509);; Cellular Component: integral component of membrane (GO:0016021);; Biological Process: transmembrane transport (GO:0055085);;	--	[C]	Energy production and conversion	Mitochondrial carrier protein	S-adenosylmethionine carrier 1, chloroplastic/mitochondrial (Precursor) GN=F23K16.90 OS=Arabidopsis thaliana (Mouse-ear cress) PE=1 SV=1	Uncharacterized protein {ECO:0000313|EMBL:EXC19501.1} OS=Morus notabilis PE=3 SV=1	hypothetical protein L484_014131 [Morus notabilis]
rna-XM_030632900.1	[R]	General function prediction only	Molecular Function: hydroxyacylglutathione hydrolase activity (GO:0004416);; Cellular Component: cytosol (GO:0005829);; Biological Process: protein targeting to vacuole (GO:0006623);; Biological Process: glutathione biosynthetic process (GO:0006750);; Molecular Function: zinc ion binding (GO:0008270);; Biological Process: methylglyoxal catabolic process to D-lactate via S-lactoyl-glutathione (GO:…	K01069|5.9e-134|mdm:103438582|K01069 hydroxyacylglutathione hydrolase [EC:3.1.2.6] | (RefSeq) hydroxyacylglutathione hydrolase cytoplasmic	[R]	General function prediction only	Hydroxyacylglutathione hydrolase C-terminus	Hydroxyacylglutathione hydrolase cytoplasmic GN=T7M13.7 OS=Arabidopsis thaliana (Mouse-ear cress) PE=1 SV=2	Hydroxyacylglutathione hydrolase cytoplasmic {ECO:0000313|EMBL:EXC21105.1} OS=Morus notabilis PE=3 SV=1	Hydroxyacylglutathione hydrolase cytoplasmic [Morus notabilis]
rna-XM_030631045.1	[R]	General function prediction only	Molecular Function: nucleotide binding (GO:0000166);; Biological Process: mRNA splicing, via spliceosome (GO:0000398);; Molecular Function: RNA binding (GO:0003723);; Biological Process: response to oxidative stress (GO:0006979);; Cellular Component: nuclear speck (GO:0016607);;	K12900|2.1e-87|gmx:100804294|K12900 FUS-interacting serine-arginine-rich protein 1 | (RefSeq) serine/arginine-rich SC35-like splicing factor SCL30	[R]	General function prediction only	RNA recognition motif. (a.k.a. RRM, RBD, or RNP domain)	Serine/arginine-rich SC35-like splicing factor SCL30 GN=SCL30 OS=Arabidopsis thaliana (Mouse-ear cress) PE=1 SV=1	Uncharacterized protein {ECO:0000313|EnsemblPlants:GLYMA02G41510.2} OS=Glycine max (Soybean) PE=4 SV=1	PREDICTED: serine/arginine-rich splicing factor 33-like isoform X1 [Glycine max]
rna-XM_030636395.1	--	--	--	K14638|1.1e-177|pmum:103332503|K14638 solute carrier family 15 (peptide/histidine transporter), member 3/4 | (RefSeq) protein NRT1/ PTR FAMILY 2.3-like	[E]	Amino acid transport and metabolism	POT family	Protein NRT1/ PTR FAMILY 2.7 GN=F9K21.230 OS=Arabidopsis thaliana (Mouse-ear cress) PE=1 SV=1	Putative nitrate excretion transporter 6 {ECO:0000313|EMBL:EXC19480.1} OS=Morus notabilis PE=4 SV=1	putative nitrate excretion transporter 6 [Morus notabilis]
rna-XM_030634502.1	--	--	--	--	--	--	--	--	Uncharacterized protein {ECO:0000313|EMBL:EMJ21677.1} OS=Prunus persica (Peach) PE=4 SV=1	PREDICTED: uncharacterized protein LOC103936637 isoform X1 [Pyrus x bretschneideri]
rna-XM_030634871.1	--	--	Cellular Component: integral component of membrane (GO:0016021);;	K15285|4.3e-164|pmum:103332879|K15285 solute carrier family 35, member E3 | (RefSeq) uncharacterized membrane protein At1g06890-like	[GE]	--	Triose-phosphate Transporter family	Uncharacterized membrane protein At1g06890 GN=At1g06890 OS=Arabidopsis thaliana (Mouse-ear cress) PE=1 SV=1	Uncharacterized protein {ECO:0000313|EMBL:EMJ19417.1} OS=Prunus persica (Peach) PE=4 SV=1	PREDICTED: uncharacterized membrane protein At1g06890-like isoform X1 [Prunus mume]
rna-XM_030633301.1	[O]	Posttranslational modification, protein turnover, chaperones	Molecular Function: acid-amino acid ligase activity (GO:0016881);;	K10575|3.4e-82|mdm:103421245|K10575 ubiquitin-conjugating enzyme E2 G1 [EC:2.3.2.23] | (RefSeq) ubiquitin-conjugating enzyme E2 7	[O]	Posttranslational modification, protein turnover, chaperones	Ubiquitin-conjugating enzyme	Ubiquitin-conjugating enzyme E2 7 GN=UBC7 OS=Arabidopsis thaliana (Mouse-ear cress) PE=2 SV=1	Ubiquitin-conjugating enzyme {ECO:0000313|EMBL:ABI84264.1} OS=Arachis hypogaea (Peanut) PE=2 SV=1	PREDICTED: ubiquitin-conjugating enzyme E2 7 [Malus domestica]
rna-XM_030631118.1	[F]	Nucleotide transport and metabolism	Molecular Function: dihydrofolate reductase activity (GO:0004146);; Molecular Function: thymidylate synthase activity (GO:0004799);; Biological Process: dTMP biosynthetic process (GO:0006231);; Biological Process: glycine biosynthetic process (GO:0006545);; Biological Process: one-carbon metabolic process (GO:0006730);; Biological Process: methylation (GO:0032259);; Biological Process: tetrahydro…	K13998|4.6e-274|tcc:TCM_006844|K13998 dihydrofolate reductase / thymidylate synthase [EC:1.5.1.3 2.1.1.45] | (RefSeq) Thymidylate synthase 1 isoform 1	[F]	Nucleotide transport and metabolism	Thymidylate synthase	Thymidylate synthase OS=Glycine max (Soybean) PE=1 SV=1	Bifunctional dihydrofolate reductase-thymidylate synthase {ECO:0000256|PIRNR:PIRNR000389} OS=Theobroma cacao (Cacao) PE=3 SV=1	Thymidylate synthase 1 isoform 1 [Theobroma cacao]
rna-XM_030632998.1	--	--	Cellular Component: cell wall (GO:0005618);; Biological Process: carbohydrate metabolic process (GO:0005975);; Molecular Function: glucan endo-1,3-beta-D-glucosidase activity (GO:0042973);; Molecular Function: cation binding (GO:0043169);;	--	--	--	Glycosyl hydrolases family 17	Glucan endo-1,3-beta-glucosidase (Precursor) GN=GLC1 OS=Triticum aestivum (Wheat) PE=2 SV=1	Uncharacterized protein {ECO:0000313|EMBL:KGN50541.1} OS=Cucumis sativus (Cucumber) PE=4 SV=1	PREDICTED: glucan endo-1,3-beta-glucosidase-like [Cucumis sativus]
rna-XM_030634487.1	[QR]	--	Molecular Function: methyltransferase activity (GO:0008168);; Biological Process: methylation (GO:0032259);;	K19306|1.6e-117|tcc:TCM_039321|K19306 18S rRNA (guanine1575-N7)-methyltransferase [EC:2.1.1.309] | (RefSeq) S-adenosyl-L-methionine-dependent methyltransferases superfamily protein isoform 1	[R]	General function prediction only	Methyltransferase domain	--	S-adenosyl-L-methionine-dependent methyltransferases superfamily protein isoform 1 {ECO:0000313|EMBL:EOY31953.1} OS=Theobroma cacao (Cacao) PE=4 SV=1	S-adenosyl-L-methionine-dependent methyltransferases superfamily protein isoform 1 [Theobroma cacao]
rna-XM_030631901.1	--	--	Molecular Function: GTPase activator activity (GO:0005097);; Biological Process: positive regulation of GTPase activity (GO:0032851);;	--	[U]	Intracellular trafficking, secretion, and vesicular transport	Rab-GTPase-TBC domain	--	TBC1 domain family member 8B {ECO:0000313|EMBL:EXB88496.1} OS=Morus notabilis PE=4 SV=1	TBC1 domain family member 8B [Morus notabilis]
rna-XM_030631051.1	--	--	Molecular Function: nucleic acid binding (GO:0003676);; Molecular Function: protein dimerization activity (GO:0046983);;	--	--	--	Domain of unknown function (DUF4371)	--	Transposase {ECO:0000313|EMBL:BAA36225.1} OS=Ipomoea purpurea (Common morning glory) PE=4 SV=1	transposase [Ipomoea purpurea]
rna-XM_030631124.1	--	--	--	--	--	--	Domain of unknown function (DUF4371)	--	Uncharacterized protein {ECO:0000313|EMBL:ESR41960.1} OS=Citrus clementina PE=4 SV=1	PREDICTED: zinc finger MYM-type protein 1-like [Malus domestica]
rna-XM_030632891.1	[K]	Transcription	Cellular Component: cytosol (GO:0005829);; Biological Process: mitotic recombination (GO:0006312);; Biological Process: tRNA modification (GO:0006400);; Biological Process: response to oxidative stress (GO:0006979);; Biological Process: positive regulation of cell proliferation (GO:0008284);; Biological Process: embryo sac egg cell differentiation (GO:0009560);; Biological Process: regulation of …	K11373|0.0e+00|pxb:103948391|K11373 elongator complex protein 1 | (RefSeq) elongator complex protein 1-like	[K]	Transcription	IKI3 family	Elongator complex protein 1 GN=MSH12.15 OS=Arabidopsis thaliana (Mouse-ear cress) PE=1 SV=1	Uncharacterized protein {ECO:0000313|EMBL:EMJ21501.1} OS=Prunus persica (Peach) PE=4 SV=1	PREDICTED: elongator complex protein 1-like [Pyrus x bretschneideri]
rna-XM_030630808.1	--	--	--	--	--	--	Eukaryotic protein of unknown function (DUF1764)	--	Putative uncharacterized protein {ECO:0000313|EMBL:CCB46547.1} OS=Vitis vinifera (Grape) PE=4 SV=1	PREDICTED: uncharacterized protein C6G9.01c [Prunus mume]
rna-XM_030632697.1	[MG]	--	Cellular Component: plasma membrane (GO:0005886);; Biological Process: D-xylose metabolic process (GO:0042732);; Biological Process: cellular metabolic process (GO:0044237);; Molecular Function: UDP-glucuronate decarboxylase activity (GO:0048040);; Molecular Function: coenzyme binding (GO:0050662);;	K08678|8.3e-192|csv:101210360|K08678 UDP-glucuronate decarboxylase [EC:4.1.1.35] | (RefSeq) UDP-glucuronic acid decarboxylase 6	[GM]	--	GDP-mannose 4,6 dehydratase	UDP-glucuronic acid decarboxylase 6 GN=UXS6 OS=Arabidopsis thaliana (Mouse-ear cress) PE=2 SV=1	UDP-glucuronic acid decarboxylase 1 {ECO:0000313|EMBL:EXB58139.1} OS=Morus notabilis PE=4 SV=1	UDP-glucuronic acid decarboxylase 1 [Morus notabilis]
rna-XM_030630856.1	--	--	Cellular Component: endoplasmic reticulum membrane (GO:0005789);; Cellular Component: integral component of membrane (GO:0016021);; Cellular Component: cytoplasmic vesicle (GO:0016023);;	--	--	--	Oligosaccaryltransferase	Dolichyl-diphosphooligosaccharide--protein glycosyltransferase subunit 4A GN=OST4A OS=Oryza sativa subsp. japonica (Rice) PE=3 SV=1	Putative uncharacterized protein {ECO:0000313|EMBL:CCB55605.1} OS=Vitis vinifera (Grape) PE=4 SV=1	PREDICTED: dolichyl-diphosphooligosaccharide--protein glycosyltransferase subunit 4A [Vitis vinifera]
rna-XM_030635409.1	[G]	Carbohydrate transport and metabolism	Molecular Function: hydrolase activity, hydrolyzing O-glycosyl compounds (GO:0004553);; Biological Process: carbohydrate metabolic process (GO:0005975);; Molecular Function: cation binding (GO:0043169);;	--	--	--	Glycosyl hydrolases family 17	Glucan endo-1,3-beta-glucosidase 12 (Precursor) GN=At4g29360 OS=Arabidopsis thaliana (Mouse-ear cress) PE=1 SV=1	Glucan endo-1,3-beta-glucosidase 13 {ECO:0000313|EMBL:EXB76107.1} OS=Morus notabilis PE=3 SV=1	Glucan endo-1,3-beta-glucosidase 13 [Morus notabilis]
rna-XM_030632443.1	[D]	Cell cycle control, cell division, chromosome partitioning	--	--	--	--	KIP1-like protein	--	Uncharacterized protein {ECO:0000313|EMBL:EXB93424.1} OS=Morus notabilis PE=4 SV=1	hypothetical protein L484_002054 [Morus notabilis]
rna-XM_030635504.1	--	--	--	--	--	--	--	Protein BREAKING OF ASYMMETRY IN THE STOMATAL LINEAGE GN=BASL OS=Arabidopsis thaliana (Mouse-ear cress) PE=2 SV=1	Uncharacterized protein {ECO:0000313|EMBL:EXB89112.1} OS=Morus notabilis PE=4 SV=1	hypothetical protein L484_016672 [Morus notabilis]
rna-XM_030634458.1	[E]	Amino acid transport and metabolism	Molecular Function: diaminopimelate decarboxylase activity (GO:0008836);; Biological Process: lysine biosynthetic process via diaminopimelate (GO:0009089);; Cellular Component: chloroplast (GO:0009507);;	K01586|6.1e-241|gra:105762872|K01586 diaminopimelate decarboxylase [EC:4.1.1.20] | (RefSeq) diaminopimelate decarboxylase 2, chloroplastic-like	[E]	Amino acid transport and metabolism	Pyridoxal-dependent decarboxylase, pyridoxal binding domain	Diaminopimelate decarboxylase 2, chloroplastic (Precursor) GN=F14F18.50 OS=Arabidopsis thaliana (Mouse-ear cress) PE=2 SV=1	Diaminopimelate decarboxylase 2 {ECO:0000313|EMBL:EXC04415.1} OS=Morus notabilis PE=3 SV=1	Diaminopimelate decarboxylase 2 [Morus notabilis]
rna-XM_030631053.1	--	--	--	--	--	--	Zinc knuckle	--	Uncharacterized protein {ECO:0000313|EnsemblPlants:Solyc11g062160.1.1} OS=Solanum lycopersicum (Tomato) PE=4 SV=1	PREDICTED: uncharacterized protein LOC104897062 [Beta vulgaris subsp. vulgaris]
rna-XM_030632825.1	--	--	Molecular Function: catalytic activity (GO:0003824);; Molecular Function: ATP binding (GO:0005524);; Cellular Component: transcription factor TFIIF complex (GO:0005674);; Biological Process: transcription initiation from RNA polymerase II promoter (GO:0006367);; Biological Process: protein targeting to membrane (GO:0006612);; Biological Process: membrane fusion (GO:0006944);; Biological Process: …	--	--	--	--	--	Uncharacterized protein {ECO:0000313|EMBL:EXB80107.1} OS=Morus notabilis PE=4 SV=1	hypothetical protein L484_013434 [Morus notabilis]
rna-XM_030631120.1	--	--	--	--	[I]	Lipid transport and metabolism	CRAL/TRIO domain	Phosphatidylinositol/phosphatidylcholine transfer protein SFH3 GN=SFH3 OS=Arabidopsis thaliana (Mouse-ear cress) PE=2 SV=1	Uncharacterized protein {ECO:0000313|EMBL:KDO47897.1} OS=Citrus sinensis (Sweet orange) PE=4 SV=1	PREDICTED: uncharacterized protein LOC101312296 [Fragaria vesca subsp. vesca]
rna-XM_030635661.1	[J]	Translation, ribosomal structure and biogenesis	Molecular Function: methionine-tRNA ligase activity (GO:0004825);; Molecular Function: ATP binding (GO:0005524);; Cellular Component: mitochondrion (GO:0005739);; Biological Process: methionyl-tRNA aminoacylation (GO:0006431);; Cellular Component: chloroplast stroma (GO:0009570);; Biological Process: plant ovule development (GO:0048481);;	K01874|3.7e-280|pmum:103332629|K01874 methionyl-tRNA synthetase [EC:6.1.1.10] | (RefSeq) methionine--tRNA ligase, chloroplastic/mitochondrial	[J]	Translation, ribosomal structure and biogenesis	tRNA synthetases class I (M)	Probable methionine--tRNA ligase OS=Oryza sativa subsp. japonica (Rice) PE=2 SV=2	Methionyl-tRNA synthetase family protein {ECO:0000313|EMBL:EEF02467.1} OS=Populus trichocarpa (Western balsam poplar) PE=3 SV=1	PREDICTED: probable methionine--tRNA ligase, mitochondrial [Prunus mume]
rna-XM_030634449.1	--	--	--	K04650|0.0e+00|pper:PRUPE_ppa000126mg|K04650 nuclear receptor co-repressor 1 | (RefSeq) hypothetical protein	[K]	Transcription	Myb-like DNA-binding domain	--	Nuclear receptor corepressor 1 {ECO:0000313|EMBL:EXB80104.1} OS=Morus notabilis PE=4 SV=1	Nuclear receptor corepressor 1 [Morus notabilis]
rna-XM_030632013.1	--	--	Cellular Component: membrane (GO:0016020);;	--	--	--	Domain of unknown function (DUF588)	CASP-like protein 4C1 GN=RCOM_0464280 OS=Ricinus communis (Castor bean) PE=2 SV=1	CASP-like protein {ECO:0000256|RuleBase:RU361233} OS=Morus notabilis PE=3 SV=1	hypothetical protein L484_026334 [Morus notabilis]
rna-XM_030631108.1	--	--	Molecular Function: binding (GO:0005488);;	--	[R]	General function prediction only	Reverse transcriptase (RNA-dependent DNA polymerase)	Putative ribonuclease H protein At1g65750 GN=At1g65750 OS=Arabidopsis thaliana (Mouse-ear cress) PE=3 SV=1	Uncharacterized protein {ECO:0000313|EMBL:CCA66040.1} OS=Beta vulgaris subsp. vulgaris (sugar beet) PE=4 SV=1	hypothetical protein [Beta vulgaris subsp. vulgaris]
rna-XM_030631089.1	--	--	Molecular Function: nucleic acid binding (GO:0003676);; Biological Process: DNA integration (GO:0015074);;	--	[R]	General function prediction only	--	--	Pol {ECO:0000313|EMBL:AAQ82031.1} (Fragment) OS=Pisum sativum (Garden pea) PE=4 SV=1	PREDICTED: uncharacterized protein LOC103418690 [Malus domestica]
rna-XM_030632267.1	--	--	--	--	--	--	Weak chloroplast movement under blue light	WEB family protein At2g40480 GN=At2g40480 OS=Arabidopsis thaliana (Mouse-ear cress) PE=2 SV=1	Uncharacterized protein {ECO:0000313|EMBL:EXB25879.1} OS=Morus notabilis PE=4 SV=1	hypothetical protein L484_012306 [Morus notabilis]
rna-XM_030635506.1	--	--	--	--	--	--	WRKY DNA -binding domain	Probable WRKY transcription factor 70 GN=WRKY70 OS=Arabidopsis thaliana (Mouse-ear cress) PE=2 SV=1	Uncharacterized protein {ECO:0000313|EMBL:EMJ20938.1} OS=Prunus persica (Peach) PE=4 SV=1	PREDICTED: probable WRKY transcription factor 70 [Prunus mume]
rna-XM_030631063.1	[KR]	--	Molecular Function: transferase activity (GO:0016740);; Biological Process: developmental process (GO:0032502);; Biological Process: biological_process (GO:0044699);;	--	--	--	Acetyltransferase (GNAT) family	Uncharacterized N-acetyltransferase ycf52 GN=ycf52 OS=Porphyra purpurea (Red seaweed) PE=3 SV=1	Putative acetyltransferase NSI {ECO:0000313|EMBL:EXC21098.1} OS=Morus notabilis PE=4 SV=1	putative acetyltransferase NSI [Morus notabilis]
rna-XM_030631056.1	[R]	General function prediction only	Molecular Function: catalytic activity (GO:0003824);;	--	[R]	General function prediction only	Alpha/beta hydrolase family	--	Uncharacterized protein {ECO:0000313|EMBL:EMJ19126.1} OS=Prunus persica (Peach) PE=4 SV=1	PREDICTED: 2-hydroxy-6-oxononadienedioate/2-hydroxy-6-oxononatrienedioate hydrolase 2-like [Fragaria vesca subsp. vesca]
rna-XM_030636345.1	--	--	Cellular Component: nucleus (GO:0005634);; Cellular Component: plasma membrane (GO:0005886);; Molecular Function: zinc ion binding (GO:0008270);;	K15707|1.5e-83|pop:POPTR_0019s10760g|K15707 RING finger protein 170 [EC:2.3.2.27] | (RefSeq) POPTRDRAFT_738775; zinc finger family protein	[S]	Function unknown	Protein of unknown function (DUF1232)	--	Zinc finger family protein {ECO:0000313|EMBL:EEF00348.1} OS=Populus trichocarpa (Western balsam poplar) PE=4 SV=1	zinc finger family protein [Populus trichocarpa]
rna-XM_030631040.1	[C]	Energy production and conversion	--	K03301|1.4e-158|pop:POPTR_0019s07520g|K03301 ATP:ADP antiporter, AAA family | (RefSeq) POPTRDRAFT_738341; hypothetical protein	--	--	--	--	Uncharacterized protein {ECO:0000313|EMBL:EEF00191.2} OS=Populus trichocarpa (Western balsam poplar) PE=4 SV=2	hypothetical protein POPTR_0019s07520g [Populus trichocarpa]
rna-XM_030633706.1	--	--	Molecular Function: RNA binding (GO:0003723);; Molecular Function: RNA-directed DNA polymerase activity (GO:0003964);; Biological Process: RNA-dependent DNA biosynthetic process (GO:0006278);; Biological Process: DNA integration (GO:0015074);;	--	[R]	General function prediction only	--	--	Pol protein {ECO:0000313|EMBL:AAO45752.1} OS=Cucumis melo subsp. melo PE=4 SV=1	pol protein [Cucumis melo subsp. melo]
rna-XM_030632369.1	[K]	Transcription	Molecular Function: nucleic acid binding (GO:0003676);; Biological Process: regulation of transcription, DNA-templated (GO:0006355);;	K03145|2.5e-138|pmum:103333151|K03145 transcription elongation factor S-II | (RefSeq) transcription elongation factor TFIIS	[K]	Transcription	Transcription factor S-II (TFIIS), central domain	--	Transcription elongation factor A protein 2 {ECO:0000313|EMBL:EXB93419.1} OS=Morus notabilis PE=4 SV=1	Transcription elongation factor A protein 2 [Morus notabilis]
rna-XM_030632515.1	[J]	Translation, ribosomal structure and biogenesis	Molecular Function: RNA binding (GO:0003723);; Molecular Function: tRNA (guanine-N2-)-methyltransferase activity (GO:0004809);; Biological Process: tRNA processing (GO:0008033);; Cellular Component: plastid (GO:0009536);; Biological Process: mRNA modification (GO:0016556);; Biological Process: methylation (GO:0032259);;	K00555|2.3e-180|vvi:100243386|K00555 tRNA (guanine26-N2/guanine27-N2)-dimethyltransferase [EC:2.1.1.215 2.1.1.216] | (RefSeq) N(2),N(2)-dimethylguanosine tRNA methyltransferase Trm1-like	[J]	Translation, ribosomal structure and biogenesis	N2,N2-dimethylguanosine tRNA methyltransferase	Probable tRNA (guanine(26)-N(2))-dimethyltransferase 1 GN=At5g15810 OS=Arabidopsis thaliana (Mouse-ear cress) PE=2 SV=3	Putative uncharacterized protein {ECO:0000313|EMBL:CAN75521.1} OS=Vitis vinifera (Grape) PE=4 SV=1	PREDICTED: tRNA (guanine(26)-N(2))-dimethyltransferase [Vitis vinifera]
rna-XM_030631067.1	--	--	--	--	[O]	Posttranslational modification, protein turnover, chaperones	Ring finger domain	E3 ubiquitin-protein ligase RING1 GN=F12B17_270 OS=Arabidopsis thaliana (Mouse-ear cress) PE=1 SV=1	Uncharacterized protein {ECO:0000313|EMBL:KDO40240.1} OS=Citrus sinensis (Sweet orange) PE=4 SV=1	PREDICTED: RING-H2 finger protein ATL52-like [Eucalyptus grandis]
rna-XM_030632812.1	--	--	--	--	--	--	F-box domain	F-box protein CPR30 GN=CPR30 OS=Arabidopsis thaliana (Mouse-ear cress) PE=1 SV=2	F-box protein {ECO:0000313|EMBL:EXB96543.1} OS=Morus notabilis PE=4 SV=1	F-box protein [Morus notabilis]
rna-XM_030631110.1	--	--	--	--	--	--	--	--	Uncharacterized protein {ECO:0000313|EMBL:EXC19485.1} OS=Morus notabilis PE=4 SV=1	hypothetical protein L484_014115 [Morus notabilis]
rna-XM_030634065.1	--	--	Molecular Function: serine-type endopeptidase activity (GO:0004252);; Cellular Component: integral component of membrane (GO:0016021);;	--	[S]	Function unknown	Eukaryotic integral membrane protein (DUF1751)	--	Uncharacterized protein {ECO:0000313|EMBL:EXB80096.1} OS=Morus notabilis PE=4 SV=1	hypothetical protein L484_013422 [Morus notabilis]
rna-XM_030633860.1	--	--	--	--	--	--	PDDEXK-like family of unknown function	--	Uncharacterized protein {ECO:0000313|EMBL:EXC30497.1} OS=Morus notabilis PE=4 SV=1	hypothetical protein L484_010745 [Morus notabilis]
rna-XM_030631087.1	--	--	Molecular Function: nucleic acid binding (GO:0003676);; Biological Process: DNA metabolic process (GO:0006259);;	--	[R]	General function prediction only	Reverse transcriptase (RNA-dependent DNA polymerase)	Uncharacterized mitochondrial protein AtMg00810 GN=AtMg00810 OS=Arabidopsis thaliana (Mouse-ear cress) PE=4 SV=1	ABC transporter C family member 10 {ECO:0000313|EMBL:EMT21953.1} OS=Aegilops tauschii (Tausch's goatgrass) PE=4 SV=1	PREDICTED: uncharacterized protein LOC103430548 [Malus domestica]
rna-XM_030636337.1	--	--	Cellular Component: integral component of membrane (GO:0016021);;	--	--	--	Tetraspanin family	Tetraspanin-6 GN=TET6 OS=Arabidopsis thaliana (Mouse-ear cress) PE=2 SV=1	Uncharacterized protein {ECO:0000313|EMBL:EEE89389.2} OS=Populus trichocarpa (Western balsam poplar) PE=4 SV=2	hypothetical protein POPTR_0008s04120g [Populus trichocarpa]
rna-XM_030632487.1	--	--	Biological Process: carbohydrate metabolic process (GO:0005975);; Biological Process: phosphate-containing compound metabolic process (GO:0006796);; Cellular Component: chloroplast thylakoid (GO:0009534);; Biological Process: positive regulation of gene expression (GO:0010628);; Cellular Component: membrane (GO:0016020);; Biological Process: RNA metabolic process (GO:0016070);; Biological Process…	--	--	--	--	--	Uncharacterized protein {ECO:0000313|EMBL:EXB62710.1} OS=Morus notabilis PE=4 SV=1	hypothetical protein L484_024008 [Morus notabilis]
rna-XM_030635694.1	--	--	Biological Process: metabolic process (GO:0008152);; Molecular Function: transferase activity, transferring hexosyl groups (GO:0016758);;	--	[GC]	--	UDP-glucoronosyl and UDP-glucosyl transferase	UDP-glycosyltransferase 76F1 GN=UGT76F1 OS=Arabidopsis thaliana (Mouse-ear cress) PE=2 SV=1	UDP-glycosyltransferase 76F1 {ECO:0000313|EMBL:EXC07559.1} OS=Morus notabilis PE=4 SV=1	UDP-glycosyltransferase 76F1 [Morus notabilis]
rna-XM_030631085.1	--	--	Cellular Component: cell part (GO:0044464);;	--	--	--	Domain of unknown function (DUF588)	CASP-like protein 4D1 GN=RCOM_1206790 OS=Ricinus communis (Castor bean) PE=3 SV=1	CASP-like protein {ECO:0000256|RuleBase:RU361233} OS=Morus notabilis PE=3 SV=1	hypothetical protein L484_011408 [Morus notabilis]
rna-XM_030636377.1	--	--	Cellular Component: extracellular region (GO:0005576);; Cellular Component: membrane (GO:0016020);;	--	--	--	EamA-like transporter family	WAT1-related protein At2g39510 GN=At2g39510 OS=Arabidopsis thaliana (Mouse-ear cress) PE=2 SV=1	Auxin-induced protein 5NG4 {ECO:0000313|EMBL:EXB65306.1} OS=Morus notabilis PE=4 SV=1	Auxin-induced protein 5NG4 [Morus notabilis]
rna-XM_030634478.1	--	--	--	--	--	--	--	--	Uncharacterized protein {ECO:0000313|EMBL:KDO35897.1} OS=Citrus sinensis (Sweet orange) PE=4 SV=1	PREDICTED: uncharacterized protein LOC102624571 [Citrus sinensis]
rna-XM_030635707.1	--	--	--	--	[R]	General function prediction only	Bromodomain	Histone acetyltransferase GCN5 GN=T14E10.180 OS=Arabidopsis thaliana (Mouse-ear cress) PE=1 SV=1	Uncharacterized protein {ECO:0000313|EMBL:EOY20232.1} OS=Theobroma cacao (Cacao) PE=4 SV=1	PREDICTED: bromodomain-containing protein 3-like [Prunus mume]
rna-XM_030634143.1	--	--	Cellular Component: signal peptidase complex (GO:0005787);; Biological Process: signal peptide processing (GO:0006465);; Molecular Function: peptidase activity (GO:0008233);; Cellular Component: integral component of membrane (GO:0016021);;	K12947|8.2e-88|aip:107609462|K12947 signal peptidase complex subunit 2 [EC:3.4.-.-] | (RefSeq) probable signal peptidase complex subunit 2	--	--	Microsomal signal peptidase 25 kDa subunit (SPC25)	Probable signal peptidase complex subunit 2 GN=At2g39960 OS=Arabidopsis thaliana (Mouse-ear cress) PE=2 SV=1	Microsomal signal peptidase 25 kDa subunit (SPC25) {ECO:0000313|EMBL:EOY17899.1} OS=Theobroma cacao (Cacao) PE=4 SV=1	Microsomal signal peptidase 25 kDa subunit (SPC25) [Theobroma cacao]
rna-XM_030633723.1	[B]	Chromatin structure and dynamics	Cellular Component: nucleus (GO:0005634);; Biological Process: regulation of transcription, DNA-templated (GO:0006355);; Molecular Function: sequence-specific DNA binding (GO:0043565);; Molecular Function: protein heterodimerization activity (GO:0046982);;	K08065|9.5e-80|rcu:8263378|K08065 nuclear transcription Y subunit beta | (RefSeq) nuclear transcription factor Y subunit B-1	[K]	Transcription	Histone-like transcription factor (CBF/NF-Y) and archaeal histone	Nuclear transcription factor Y subunit B-10 GN=NFYB10 OS=Arabidopsis thaliana (Mouse-ear cress) PE=2 SV=1	Ccaat-binding transcription factor subunit A, putative {ECO:0000313|EMBL:EEF38481.1} OS=Ricinus communis (Castor bean) PE=4 SV=1	ccaat-binding transcription factor subunit A, putative [Ricinus communis]
rna-XM_030634472.1	--	--	Molecular Function: nucleic acid binding (GO:0003676);; Cellular Component: nucleus (GO:0005634);; Biological Process: DNA metabolic process (GO:0006259);; Biological Process: cellular macromolecule biosynthetic process (GO:0034645);;	--	--	--	Vitamin-D-receptor interacting Mediator subunit 4	Mediator of RNA polymerase II transcription subunit 4 GN=F9G14.160 OS=Arabidopsis thaliana (Mouse-ear cress) PE=1 SV=1	Uncharacterized protein {ECO:0000313|EMBL:EXB81224.1} OS=Morus notabilis PE=4 SV=1	hypothetical protein L484_013165 [Morus notabilis]
rna-XM_030633712.1	--	--	Biological Process: polysaccharide biosynthetic process (GO:0000271);; Biological Process: establishment of planar polarity (GO:0001736);; Biological Process: amino acid transmembrane transport (GO:0003333);; Cellular Component: endosome (GO:0005768);; Cellular Component: Golgi apparatus (GO:0005794);; Cellular Component: plasma membrane (GO:0005886);; Biological Process: syncytium formation (GO:…	K13946|8.6e-256|pper:PRUPE_ppa005057mg|K13946 auxin influx carrier (AUX1 LAX family) | (RefSeq) hypothetical protein	[E]	Amino acid transport and metabolism	Transmembrane amino acid transporter protein	Auxin transporter-like protein 2 GN=LAX2 OS=Medicago truncatula (Barrel medic) PE=2 SV=1	Uncharacterized protein {ECO:0000313|EMBL:EMJ19143.1} OS=Prunus persica (Peach) PE=4 SV=1	hypothetical protein PRUPE_ppa005057mg [Prunus persica]
rna-XM_030634485.1	[QR]	--	Molecular Function: methyltransferase activity (GO:0008168);; Biological Process: methylation (GO:0032259);;	K19306|2.1e-143|tcc:TCM_039321|K19306 18S rRNA (guanine1575-N7)-methyltransferase [EC:2.1.1.309] | (RefSeq) S-adenosyl-L-methionine-dependent methyltransferases superfamily protein isoform 1	[R]	General function prediction only	Methyltransferase involved in Williams-Beuren syndrome	--	S-adenosyl-L-methionine-dependent methyltransferases superfamily protein isoform 1 {ECO:0000313|EMBL:EOY31953.1} OS=Theobroma cacao (Cacao) PE=4 SV=1	S-adenosyl-L-methionine-dependent methyltransferases superfamily protein isoform 1 [Theobroma cacao]
rna-XM_030631102.1	--	--	Molecular Function: binding (GO:0005488);;	--	[R]	General function prediction only	Reverse transcriptase-like	--	Putative uncharacterized protein {ECO:0000313|EMBL:EEF43404.1} OS=Ricinus communis (Castor bean) PE=4 SV=1	PREDICTED: uncharacterized protein LOC102625297 [Citrus sinensis]
rna-XM_030634421.1	--	--	--	--	--	--	Protein of unknown function, DUF547	--	Uncharacterized protein {ECO:0000313|EMBL:EXC20171.1} OS=Morus notabilis PE=4 SV=1	hypothetical protein L484_011417 [Morus notabilis]
rna-XM_030632510.1	--	--	--	--	[L]	Replication, recombination and repair	--	--	Nucleic acid binding protein, putative {ECO:0000313|EMBL:EEF39352.1} OS=Ricinus communis (Castor bean) PE=4 SV=1	PREDICTED: uncharacterized protein LOC102618267 isoform X8 [Citrus sinensis]
rna-XM_030631066.1	--	--	--	--	[O]	Posttranslational modification, protein turnover, chaperones	Ring finger domain	RING-H2 finger protein ATL52 GN=ATL52 OS=Arabidopsis thaliana (Mouse-ear cress) PE=2 SV=1	RING-H2 finger protein ATL52 {ECO:0000313|EMBL:EXB58121.1} OS=Morus notabilis PE=4 SV=1	RING-H2 finger protein ATL52 [Morus notabilis]
rna-XM_030634317.1	[T]	Signal transduction mechanisms	Molecular Function: phosphorelay response regulator activity (GO:0000156);; Biological Process: phosphorelay signal transduction system (GO:0000160);; Cellular Component: mitochondrion (GO:0005739);; Biological Process: regulation of transcription, DNA-templated (GO:0006355);; Cellular Component: plastid (GO:0009536);; Biological Process: response to cytokinin (GO:0009735);; Molecular Function: k…	K14492|9.1e-61|pper:PRUPE_ppa017797mg|K14492 two-component response regulator ARR-A family | (RefSeq) hypothetical protein	[K]	Transcription	Response regulator receiver domain	Two-component response regulator ARR17 GN=ARR17 OS=Arabidopsis thaliana (Mouse-ear cress) PE=2 SV=1	Two-component response regulator {ECO:0000313|EMBL:EXB96540.1} OS=Morus notabilis PE=4 SV=1	Two-component response regulator [Morus notabilis]
rna-XM_030635866.1	--	--	Cellular Component: membrane (GO:0016020);;	--	--	--	Domain of unknown function (DUF588)	CASP-like protein 4D1 GN=RCOM_1206790 OS=Ricinus communis (Castor bean) PE=3 SV=1	CASP-like protein {ECO:0000256|RuleBase:RU361233} OS=Morus notabilis PE=3 SV=1	hypothetical protein L484_025963 [Morus notabilis]
rna-XM_030634497.1	--	--	Molecular Function: DNA binding (GO:0003677);; Cellular Component: intracellular (GO:0005622);;	K02326|1.3e-45|tcc:TCM_041398|K02326 DNA polymerase epsilon subunit 3 [EC:2.7.7.7] | (RefSeq) Nuclear factor Y	[K]	Transcription	Histone-like transcription factor (CBF/NF-Y) and archaeal histone	Nuclear transcription factor Y subunit B-3 OS=Arabidopsis thaliana (Mouse-ear cress) PE=2 SV=1	DNA polymerase epsilon subunit 3 {ECO:0000313|EMBL:EXB38434.1} OS=Morus notabilis PE=4 SV=1	DNA polymerase epsilon subunit 3 [Morus notabilis]
rna-XM_030636372.1	--	--	Molecular Function: SNAP receptor activity (GO:0005484);; Biological Process: intracellular protein transport (GO:0006886);; Biological Process: intra-Golgi vesicle-mediated transport (GO:0006891);; Biological Process: membrane fusion (GO:0006944);; Cellular Component: cell plate (GO:0009504);; Cellular Component: membrane (GO:0016020);; Cellular Component: intracellular membrane-bounded organell…	K08490|7.0e-135|pxb:103936491|K08490 syntaxin 5 | (RefSeq) syntaxin-31	[U]	Intracellular trafficking, secretion, and vesicular transport	SNARE domain	Syntaxin-31 GN=SYP31 OS=Arabidopsis thaliana (Mouse-ear cress) PE=1 SV=1	Uncharacterized protein {ECO:0000313|EMBL:EXB58189.1} OS=Morus notabilis PE=3 SV=1	hypothetical protein L484_026392 [Morus notabilis]
rna-XM_030634029.1	--	--	Biological Process: syncytium formation (GO:0006949);;	--	--	--	--	--	Uncharacterized protein {ECO:0000313|EMBL:EOY18152.1} OS=Theobroma cacao (Cacao) PE=4 SV=1	PREDICTED: uncharacterized protein LOC103498150 [Cucumis melo]
rna-XM_030631093.1	[R]	General function prediction only	--	--	[R]	General function prediction only	Ankyrin repeats (3 copies)	Ankyrin repeat-containing protein At3g12360 GN=At3g12360 OS=Arabidopsis thaliana (Mouse-ear cress) PE=2 SV=1	Ankyrin repeat-containing protein {ECO:0000313|EMBL:EXB88513.1} OS=Morus notabilis PE=4 SV=1	Ankyrin repeat-containing protein [Morus notabilis]
rna-XM_030631245.1	--	--	--	--	--	--	--	Transcription factor bHLH123 GN=F3H11.2 OS=Arabidopsis thaliana (Mouse-ear cress) PE=2 SV=1	Uncharacterized protein {ECO:0000313|EMBL:EXB65312.1} OS=Morus notabilis PE=4 SV=1	PREDICTED: uncharacterized protein LOC103332693 [Prunus mume]
rna-XM_030635503.1	--	--	--	--	--	--	--	Protein BREAKING OF ASYMMETRY IN THE STOMATAL LINEAGE GN=BASL OS=Arabidopsis thaliana (Mouse-ear cress) PE=2 SV=1	Uncharacterized protein {ECO:0000313|EMBL:EXB89112.1} OS=Morus notabilis PE=4 SV=1	hypothetical protein L484_016672 [Morus notabilis]
rna-XM_030635813.1	[RTKL]	--	Molecular Function: protein serine/threonine kinase activity (GO:0004674);; Molecular Function: non-membrane spanning protein tyrosine kinase activity (GO:0004715);; Molecular Function: ATP binding (GO:0005524);; Cellular Component: nucleolus (GO:0005730);; Cellular Component: cytoplasm (GO:0005737);; Cellular Component: plasma membrane (GO:0005886);; Biological Process: protein autophosphorylati…	K04733|1.8e-174|fve:101310935|K04733 interleukin-1 receptor-associated kinase 4 [EC:2.7.11.1] | (RefSeq) protein kinase APK1A, chloroplastic-like	[T]	Signal transduction mechanisms	Protein kinase domain	Protein kinase APK1A, chloroplastic (Precursor) GN=APK1A OS=Arabidopsis thaliana (Mouse-ear cress) PE=2 SV=1	Protein kinase APK1A {ECO:0000313|EMBL:EXC30494.1} OS=Morus notabilis PE=3 SV=1	Protein kinase APK1A [Morus notabilis]
rna-XM_030633256.1	[E]	Amino acid transport and metabolism	Molecular Function: serine-type carboxypeptidase activity (GO:0004185);; Cellular Component: vacuole (GO:0005773);; Biological Process: proteolysis (GO:0006508);; Biological Process: microtubule nucleation (GO:0007020);;	K16297|3.7e-240|pmum:103332386|K16297 serine carboxypeptidase-like clade II [EC:3.4.16.-] | (RefSeq) serine carboxypeptidase-like 27	[OE]	--	Serine carboxypeptidase	Serine carboxypeptidase-like 27 (Precursor) GN=SCPL27 OS=Arabidopsis thaliana (Mouse-ear cress) PE=2 SV=1	Carboxypeptidase {ECO:0000256|RuleBase:RU361156} OS=Jatropha curcas (Barbados nut) PE=3 SV=1	PREDICTED: serine carboxypeptidase-like 27 [Prunus mume]
rna-XM_030636493.1	--	--	--	--	[R]	General function prediction only	Yippee zinc-binding/DNA-binding /Mis18, centromere assembly	Protein yippee-like OS=Solanum tuberosum (Potato) PE=2 SV=1	Protein yippee-like {ECO:0000256|RuleBase:RU110713} OS=Morus notabilis PE=3 SV=1	hypothetical protein L484_026408 [Morus notabilis]
rna-XM_030634507.1	[R]	General function prediction only	Cellular Component: Cul4-RING E3 ubiquitin ligase complex (GO:0080008);;	--	[R]	General function prediction only	Anaphase-promoting complex subunit 4 WD40 domain	--	Uncharacterized protein {ECO:0000313|EMBL:EMJ19184.1} OS=Prunus persica (Peach) PE=4 SV=1	PREDICTED: WD repeat-containing protein WRAP73-like [Glycine max]
rna-XM_030632746.1	[M]	Cell wall/membrane/envelope biogenesis	--	--	--	--	Fasciclin domain	--	Uncharacterized protein {ECO:0000313|EMBL:EXB58172.1} OS=Morus notabilis PE=4 SV=1	hypothetical protein L484_026374 [Morus notabilis]
rna-XM_030631076.1	--	--	--	--	[R]	General function prediction only	Domain of unknown function (DUF4283)	--	Uncharacterized protein {ECO:0000313|EnsemblPlants:GLYMA18G33191.1} OS=Glycine max (Soybean) PE=4 SV=1	PREDICTED: uncharacterized protein LOC104884000 [Beta vulgaris subsp. vulgaris]
rna-XM_030634709.1	--	--	--	--	--	--	--	--	Uncharacterized protein {ECO:0000313|EMBL:KDP46232.1} OS=Jatropha curcas (Barbados nut) PE=4 SV=1	PREDICTED: uncharacterized protein LOC104878817 [Vitis vinifera]
rna-XM_030633547.1	[G]	Carbohydrate transport and metabolism	Molecular Function: triose-phosphate isomerase activity (GO:0004807);; Molecular Function: copper ion binding (GO:0005507);; Cellular Component: cell wall (GO:0005618);; Cellular Component: mitochondrion (GO:0005739);; Cellular Component: vacuole (GO:0005773);; Cellular Component: plasma membrane (GO:0005886);; Biological Process: glycolytic process (GO:0006096);; Cellular Component: chloroplast …	K01803|4.3e-129|pop:POPTR_0010s21100g|K01803 triosephosphate isomerase (TIM) [EC:5.3.1.1] | (RefSeq) POPTRDRAFT_724697; Triosephosphate isomerase family protein	[G]	Carbohydrate transport and metabolism	Triosephosphate isomerase	Triosephosphate isomerase, cytosolic GN=TPIP1 OS=Petunia hybrida (Petunia) PE=2 SV=1	Triosephosphate isomerase {ECO:0000256|RuleBase:RU000517} OS=Populus trichocarpa (Western balsam poplar) PE=2 SV=1	Triosephosphate isomerase family protein [Populus trichocarpa]
rna-XM_030631010.1	--	--	--	--	--	--	--	--	Uncharacterized protein {ECO:0000313|EMBL:ERN10325.1} OS=Amborella trichopoda PE=4 SV=1	hypothetical protein AMTR_s04155p00003130 [Amborella trichopoda]
rna-XM_030634460.1	--	--	--	--	[Z]	Cytoskeleton	Myosin-like coiled-coil protein	--	Uncharacterized protein {ECO:0000313|EMBL:EXB80109.1} OS=Morus notabilis PE=4 SV=1	hypothetical protein L484_013436 [Morus notabilis]
rna-XM_030631246.1	--	--	Molecular Function: actin binding (GO:0003779);; Cellular Component: nucleus (GO:0005634);; Cellular Component: mitochondrion (GO:0005739);; Cellular Component: plasma membrane (GO:0005886);; Biological Process: response to oxidative stress (GO:0006979);; Cellular Component: chloroplast (GO:0009507);; Biological Process: defense response signaling pathway, resistance gene-dependent (GO:0009870);;…	K05765|1.6e-64|egr:104420925|K05765 cofilin | (RefSeq) actin-depolymerizing factor 2	[Z]	Cytoskeleton	Cofilin/tropomyosin-type actin-binding protein	Actin-depolymerizing factor 2 GN=ADF2 OS=Petunia hybrida (Petunia) PE=2 SV=1	Uncharacterized protein {ECO:0000313|EMBL:KCW50263.1} OS=Eucalyptus grandis (Flooded gum) PE=4 SV=1	PREDICTED: actin-depolymerizing factor 2-like [Eucalyptus grandis]
rna-XM_030633727.1	[B]	Chromatin structure and dynamics	Cellular Component: nucleus (GO:0005634);; Biological Process: regulation of transcription, DNA-templated (GO:0006355);; Molecular Function: sequence-specific DNA binding (GO:0043565);; Molecular Function: protein heterodimerization activity (GO:0046982);;	K08065|1.2e-67|rcu:8263378|K08065 nuclear transcription Y subunit beta | (RefSeq) nuclear transcription factor Y subunit B-1	[K]	Transcription	Histone-like transcription factor (CBF/NF-Y) and archaeal histone	Nuclear transcription factor Y subunit B-10 GN=NFYB10 OS=Arabidopsis thaliana (Mouse-ear cress) PE=2 SV=1	Ccaat-binding transcription factor subunit A, putative {ECO:0000313|EMBL:EEF38481.1} OS=Ricinus communis (Castor bean) PE=4 SV=1	ccaat-binding transcription factor subunit A, putative [Ricinus communis]
rna-XM_030636111.1	--	--	--	--	--	--	--	Probable membrane-associated kinase regulator 4 GN=MAKR4 OS=Arabidopsis thaliana (Mouse-ear cress) PE=3 SV=1	Uncharacterized protein {ECO:0000313|EMBL:EXB88512.1} OS=Morus notabilis PE=4 SV=1	hypothetical protein L484_017267 [Morus notabilis]
rna-XM_030631998.1	--	--	Cellular Component: endoplasmic reticulum membrane (GO:0005789);; Cellular Component: integral component of membrane (GO:0016021);; Cellular Component: cytoplasmic vesicle (GO:0016023);;	--	--	--	Oligosaccaryltransferase	Dolichyl-diphosphooligosaccharide--protein glycosyltransferase subunit 4A GN=OST4A OS=Oryza sativa subsp. japonica (Rice) PE=3 SV=1	Putative uncharacterized protein {ECO:0000313|EMBL:CCB55605.1} OS=Vitis vinifera (Grape) PE=4 SV=1	PREDICTED: dolichyl-diphosphooligosaccharide--protein glycosyltransferase subunit 4A [Vitis vinifera]
rna-XM_030631081.1	[L]	Replication, recombination and repair	Molecular Function: DNA binding (GO:0003677);; Molecular Function: RNA binding (GO:0003723);; Molecular Function: RNA-directed DNA polymerase activity (GO:0003964);; Molecular Function: RNA-DNA hybrid ribonuclease activity (GO:0004523);; Biological Process: RNA-dependent DNA biosynthetic process (GO:0006278);; Biological Process: DNA recombination (GO:0006310);;	--	[R]	General function prediction only	RNase H-like domain found in reverse transcriptase	Uncharacterized mitochondrial protein AtMg00860 GN=AtMg00860 OS=Arabidopsis thaliana (Mouse-ear cress) PE=4 SV=1	Similar to Arabidopsis thaliana chromosome II BAC F26H6 {ECO:0000313|EMBL:BAB08213.2} OS=Oryza sativa subsp. japonica (Rice) PE=4 SV=1	PREDICTED: uncharacterized protein LOC103441507 [Malus domestica]
rna-XM_030633989.1	--	--	Molecular Function: calcium ion binding (GO:0005509);; Cellular Component: chloroplast thylakoid lumen (GO:0009543);; Cellular Component: photosystem II oxygen evolving complex (GO:0009654);; Biological Process: photosystem II assembly (GO:0010207);; Biological Process: mRNA modification (GO:0016556);; Biological Process: cysteine biosynthetic process (GO:0019344);; Cellular Component: extrinsic …	K02717|9.5e-60|jcu:105634657|K02717 photosystem II oxygen-evolving enhancer protein 2 | (RefSeq) photosynthetic NDH subunit of lumenal location 1, chloroplastic	--	--	PsbP	PsbP-like protein 2, chloroplastic (Precursor) GN=F12L6.13 OS=Arabidopsis thaliana (Mouse-ear cress) PE=1 SV=2	Uncharacterized protein {ECO:0000313|EMBL:KDP37388.1} OS=Jatropha curcas (Barbados nut) PE=4 SV=1	hypothetical protein JCGZ_08399 [Jatropha curcas]
rna-XM_030631048.1	--	--	--	--	--	--	--	--	Uncharacterized protein {ECO:0000313|EMBL:KCW55337.1} OS=Eucalyptus grandis (Flooded gum) PE=4 SV=1	PREDICTED: uncharacterized protein LOC104878817 [Vitis vinifera]
rna-XM_030631892.1	[R]	General function prediction only	Molecular Function: nucleotide binding (GO:0000166);; Molecular Function: nucleic acid binding (GO:0003676);;	--	[R]	General function prediction only	RNA recognition motif. (a.k.a. RRM, RBD, or RNP domain)	UBP1-associated proteins 1A GN=UBA1A OS=Arabidopsis thaliana (Mouse-ear cress) PE=1 SV=2	RNA-binding protein 38 {ECO:0000313|EMBL:EXC19488.1} OS=Morus notabilis PE=4 SV=1	RNA-binding protein 38 [Morus notabilis]
rna-XM_030634480.1	[J]	Translation, ribosomal structure and biogenesis	Biological Process: pseudouridine synthesis (GO:0001522);; Molecular Function: RNA binding (GO:0003723);; Molecular Function: pseudouridine synthase activity (GO:0009982);;	--	[A]	RNA processing and modification	RNA pseudouridylate synthase	RNA pseudouridine synthase 5 GN=At3g52260 OS=Arabidopsis thaliana (Mouse-ear cress) PE=2 SV=2	RNA pseudourine synthase 5 {ECO:0000313|EMBL:EXB80105.1} OS=Morus notabilis PE=3 SV=1	RNA pseudourine synthase 5 [Morus notabilis]
rna-XM_030634463.1	--	--	Molecular Function: syntaxin binding (GO:0019905);;	--	[Z]	Cytoskeleton	Myosin-like coiled-coil protein	--	Uncharacterized protein {ECO:0000313|EMBL:EMJ19168.1} OS=Prunus persica (Peach) PE=4 SV=1	PREDICTED: beta-taxilin isoform X2 [Prunus mume]
rna-XM_030635084.1	[K]	Transcription	Cellular Component: nucleus (GO:0005634);; Biological Process: DNA-templated transcription, initiation (GO:0006352);; Molecular Function: protein heterodimerization activity (GO:0046982);; Biological Process: regulation of DNA-binding transcription factor activity (GO:0051090);;	K03131|1.5e-243|pmum:103329185|K03131 transcription initiation factor TFIID subunit 6 | (RefSeq) transcription initiation factor TFIID subunit 6	[K]	Transcription	TAF6 C-terminal HEAT repeat domain	Transcription initiation factor TFIID subunit 6 GN=F13M7.6 OS=Arabidopsis thaliana (Mouse-ear cress) PE=1 SV=1	Transcription initiation factor TFIID subunit 6 {ECO:0000313|EMBL:EXB78675.1} OS=Morus notabilis PE=4 SV=1	Transcription initiation factor TFIID subunit 6 [Morus notabilis]
rna-XM_030631128.1	--	--	--	--	[L]	Replication, recombination and repair	DDE superfamily endonuclease	--	Uncharacterized protein {ECO:0000313|EMBL:EMJ11392.1} OS=Prunus persica (Peach) PE=4 SV=1	hypothetical protein PRUPE_ppa017281mg [Prunus persica]
rna-XM_030634476.1	[I]	Lipid transport and metabolism	Biological Process: mitotic G2 phase (GO:0000085);; Molecular Function: 3-hydroxyisobutyryl-CoA hydrolase activity (GO:0003860);; Cellular Component: mitochondrion (GO:0005739);; Biological Process: fatty acid beta-oxidation (GO:0006635);; Biological Process: pyrimidine ribonucleotide biosynthetic process (GO:0009220);; Biological Process: photomorphogenesis (GO:0009640);; Biological Process: reg…	K05605|5.2e-177|pxb:103938969|K05605 3-hydroxyisobutyryl-CoA hydrolase [EC:3.1.2.4] | (RefSeq) 3-hydroxyisobutyryl-CoA hydrolase-like protein 2, mitochondrial	[I]	Lipid transport and metabolism	Enoyl-CoA hydratase/isomerase	3-hydroxyisobutyryl-CoA hydrolase-like protein 2, mitochondrial (Precursor) GN=At4g31810 OS=Arabidopsis thaliana (Mouse-ear cress) PE=2 SV=1	Uncharacterized protein {ECO:0000313|EMBL:EMJ23956.1} OS=Prunus persica (Peach) PE=4 SV=1	PREDICTED: 3-hydroxyisobutyryl-CoA hydrolase-like protein 2, mitochondrial [Pyrus x bretschneideri]
rna-XM_030633302.1	[OU]	--	Molecular Function: serine-type endopeptidase activity (GO:0004252);; Biological Process: proteolysis (GO:0006508);; Cellular Component: chloroplast thylakoid (GO:0009534);; Cellular Component: chloroplastic endopeptidase Clp complex (GO:0009840);; Cellular Component: chloroplast envelope (GO:0009941);;	K01358|7.6e-126|pper:PRUPE_ppa008442mg|K01358 ATP-dependent Clp protease, protease subunit [EC:3.4.21.92] | (RefSeq) hypothetical protein	[O]	Posttranslational modification, protein turnover, chaperones	Clp protease	ATP-dependent Clp protease proteolytic subunit 3, chloroplastic (Precursor) OS=Arabidopsis thaliana (Mouse-ear cress) PE=1 SV=1	ATP-dependent Clp protease proteolytic subunit {ECO:0000256|RuleBase:RU003567} OS=Morus notabilis PE=3 SV=1	ATP-dependent Clp protease proteolytic subunit 3 [Morus notabilis]
rna-XM_030631043.1	--	--	--	--	--	--	--	--	Uncharacterized protein {ECO:0000313|EMBL:ESR44381.1} OS=Citrus clementina PE=4 SV=1	hypothetical protein CICLE_v10013598mg [Citrus clementina]
rna-XM_030635098.1	--	--	--	--	--	--	WRKY DNA -binding domain	WRKY transcription factor 55 GN=WRKY55 OS=Arabidopsis thaliana (Mouse-ear cress) PE=2 SV=1	WRKY transcription factor 55 {ECO:0000313|EMBL:EXB96548.1} OS=Morus notabilis PE=4 SV=1	WRKY transcription factor 55 [Morus notabilis]
rna-XM_030631054.1	--	--	Molecular Function: binding (GO:0005488);;	--	[R]	General function prediction only	Reverse transcriptase (RNA-dependent DNA polymerase)	--	Putative uncharacterized protein {ECO:0000313|EMBL:CAN63032.1} OS=Vitis vinifera (Grape) PE=4 SV=1	PREDICTED: uncharacterized protein LOC104877459 [Vitis vinifera]
rna-XM_030631126.1	--	--	Molecular Function: binding (GO:0005488);;	--	[R]	General function prediction only	zinc-binding in reverse transcriptase	--	Retrotransposon protein, putative, unclassified {ECO:0000313|EMBL:AAP54617.2} OS=Oryza sativa subsp. japonica (Rice) PE=4 SV=2	PREDICTED: uncharacterized protein LOC102617255 [Citrus sinensis]
