# Supplementary material for: Combined use of specific length amplified fragment sequencing (SLAF-seq) and bulked segregant analysis (BSA) for rapid identification of genes influencing fiber content of hemp (Cannabis sativa L.)
Source: BMC Plant Biol. 2022 May 21;22:250. doi: 10.1186/s12870-022-03594-w (PMC9123736; doi:10.1186/s12870-022-03594-w)
Supplement: Supplementary file 7 — Additional file 7: Supplemental Table 7. Primer sequences were used for Real-Time quantitative PCR validation [file 12870_2022_3594_MOESM7_ESM.xls]

## Sheet: Sheet1
Supplemental Table 7 Primer sequences were used for Real-Time quantitative PCR validation
Gene	Former Primer (5'-3')	Reverse Primer (5'-3')
GAPDH	AATGAGCACGAATACAAGTCAG	AAGAGAATGAAATGAAATGAACC
LOC115705530	TATGATGAAACGACACCGAA	TCAACCAACTCAAATGGAAA
LOC115706200	ACTCTCTTTGTGAATGG	TGCCCACTTATCGT
LOC115707511	AGATCCTTAATGCTGAATACCC	GGATTGTCTTGTATTTGTTGGA
LOC115706733	CGGTGGAGAATAACA	GGGAAGGAAAGAGAA
LOC115704794	TACACAAAGGTGATGG	CAAGAAGACAGCGAA
LOC115707202	GGCGTGTTTATGGA	GTTTATTTGGCGTTG
LOC115707643	GGTGATTGTTGTGGA	GAAGCAGGGCAAG
LOC115705371	AACCACCTCCATCC	CGCAACAATCACCT
LOC115705688	CCCAACACAACCAC	AAAGGACATAGGCTTC
LOC115705010	AAGCAAGCAGGACA	TGGGAGGAGCAAG
LOC115705568	GGTGATTGTTGTGGA	GAAGCAGGGCAAG
LOC115705891	ATGTGCTTGATGGG	AAACCAGAACGAAATAC
LOC115706691	GTGCTTGGTGGAGA	GGCTTCCTTACTGCT
LOC115708167	TTGTGTTGGAGAGGA	AGTAGCCGTTGTGAA
LOC115705875	TCAGAAACAAGCCGAAGAA	CATCATAAACAGAGCCACCA
